# Supplementary material for: An overview of reviews of breastfeeding barriers and facilitators: Analyzing global research trends and hotspots
Source: Glob Epidemiol. 2025 Mar 6;9:100192. doi: 10.1016/j.gloepi.2025.100192 (PMC11931314; doi:10.1016/j.gloepi.2025.100192)
Supplement: Supplementary file 3 — Search strategy, review characteristics, and quality assessment. [file mmc3.xlsx]

## Sheet: Abbreviations
List of abbreviations used in this document
A&HCI = Arts & Humanities Citation Index
ABA-LRC = Australian Breastfeeding Association's Lactation Resource Centre
ACPJCA = American College of Physicians Journal Club
AHRQ = Agency for Healthcare Research and Quality
AIDSLINE = AIDS Information Online
AIM = Africa Index Medicus
AJO = African Journals Online
AKU = Aga Khan University
AMED = Allied and Complementary Medicine Database
APA = American Psychological Association
ASC = Academic Search Complete
ASSIA = Applied Social Sciences Index & Abstracts
ATSIQAT = Aboriginal and Torres Strait Islander Quality Appraisal Tool
AWI = Africa-Wide Information
BKCI-S = Book Citation Index– Science
BKCI-SSH = Book Citation Index– Social Sciences & Humanities
BNI = British Nursing Index
CABI = Centre for Agriculture and Bioscience International
CASP = Critical Appraisal Skills Program tool
CBM = China Biology Medicine
CC = Current Contents
CCR = Current Chemical Reactions
CCS = Case-control Study
CHEERS = Consolidated Health Economic Evaluation Reporting Standards
CINAHL = Cumulated Index in Nursing and Allied Health Literature
CJN = China Journal Net
CNKI = China National Knowledge Infrastructure
COREQ = Consolidated criteria for reporting qualitative research
CPCI-S = Conference Proceedings Citation Index- Science
CPCI-SSH = Conference Proceedings Citation Index- Social Science & Humanities
CQVIP = China Science and Technology Journal Database
CRBT = Cochrane Risk of Bias Tool
CRD = Centre for Reviews and Dissemination
CS = Cohort Study
CSA SA = Cambridge Scientific Abstracts Sociological Abstracts
CSS = Cross-Sectional Study
CUHK = Chinese University of Hong Kong
DA = Dissertation Abstracts
DARE = Database of Abstracts of Reviews of Effects
DC = Down’s Checklist
DHSS = Department of Health and Social Services Library
DS = Descriptive Study
EPHPPQAT = Effective Public Health Practice Project Quality Assessment Tool
EPRBT = Evidence Project Risk Bias Tool
ERIC = Education Resources Information Center
ESCI = Emerging Sources Citation Index
ETQS = Evaluation Tool for Qualitative Studies
FSSW = Family & Society Studies Worldwide
GH = Global Health
GRADE = Grading of Recommendations Assessment, Development and Evaluation
HE = Health Evidence™ Quality Assessment Tool – Review Articles
HERDIN = Health Research and Development Information Network
HPRC = Health Policy Reference Centre
HSCE = Health Source Consumer Edition
IC = Index Chemicus
JBI = Joanna Briggs Institute quality assessment tool
JBI EBP = Joanna Briggs Institute Evidence-based Practice Database
LE = Living Evidence
LILACS = Latin American and Caribbean Center for Health Sciences Information
LOW = Lewis, Olds, Williams critical appraisal tool
LR = Literature Review
LS = Longitudinal study
MedLib = Medical Library
MIC = Maternal & Infant Care
MIDRIS = Maternity and Infant Care Database
MMAT = Mixed Methods Appraisal Tool
MMS = Mixed Method Study
MQATQS = McMaster Quality Assessment Tool for Quantitative Studies
NAPRALERT = Natural Products Alert
NCT = Non-Controlled Trial
NHLBI-NIH = National Heart, Lung, and Blood Institute quality assessment tool
NHS EED = NHS Economic Evaluation Database
NHS-E = National Health Service Evidence
NICE = National Institute for Health and Care Excellence checklist
NIH CT = NIH Clinical Trials
NIHQAT = National Institute of Health Quality Assessment Tool
NOS = Newcastle-Ottawa Scale
O = Other
OG = Open Grey
PBSC = Psychology and Behavioral Sciences Collection
QATSDD = Quality Assessment Tool for Studies with Diverse Designs
QI-MQCS = Minimum Quality Criteria Set
QS = Qualitative study
QuADS = Quality assessment with diverse studies
RCT = Randomized Control Trial
ROBIS = Risk Of Bias In Systematic Reviews Tool
SA = Sociological Abstracts
SCI = Science Citation Index
SID = Scientific Information Database
SIGLE = System for Information on Grey Literature in Europe
SPARC = Society for the Protection of the Rights of Child
SSI = Social Sciences Index
TSB = Taiwan Scholar Base
U = Unespecified
USPSTF = US Preventive Services Task Force tool
VIP = Chinese Science and Technology Periodicals Full-Text Database
WHO GHL = WHO Global Health Library
WHO ICTRP = WHO International Clinical Trials Registry Platform
WHO RHL = WHO Reproductive Health Library
WoK = Web of Knowledge
WoS = Web of Science

## Sheet: Table S1
Database	Filters and amplifyers	Search strategy
PubMed	Meta-Analysis, Systematic Review	(("infant, newborn"[MeSH Terms] OR ("infant"[All Fields] AND "newborn"[All Fields]) OR "newborn infant"[All Fields] OR "newborn"[All Fields] OR "newborns"[All Fields] OR "newborn s"[All Fields] OR ("infant, newborn"[MeSH Terms] OR ("infant"[All Fields] AND "newborn"[All Fields]) OR "newborn infant"[All Fields] OR "neonatal"[All Fields] OR "neonate"[All Fields] OR "neonates"[All Fields] OR "neonat…
Scopus	Title, abstract, keyword, review	TITLE-ABS-KEY ( ( ( newborn ) OR ( neonate ) OR ( infant ) ) AND ( ( postpartum AND woman ) OR ( postnatal AND woman ) OR ( puerperal AND woman ) OR ( lactating AND woman ) ) AND ( ( breastfeeding ) OR ( lactation ) OR ( breast AND feeding ) OR ( chestfeeding ) ) AND ( ( determinants ) OR ( barriers ) OR ( facilitators ) OR ( factors ) OR ( inequities ) OR ( disparities ) OR ( beliefs ) OR ( myth…
Cochrane Database of Systematic Reviews	Title, abstract, keyword	((newborn) OR (neonate) OR (infant)) AND ((postpartum woman) OR (postnatal woman) OR (puerperal woman) OR (lactating woman)) AND ((breastfeeding) OR (lactation) OR (breast feeding) OR (chestfeeding)) AND ((determinants) OR (barriers) OR (facilitators) OR (factors) OR (inequities) OR (disparities) OR (beliefs) OR (myths)) AND ((discontinuation) OR (cessation) OR (interruption) OR (termination) OR …
BMC Systematic Reviews	None	((newborn) OR (neonate) OR (infant)) AND ((postpartum woman) OR (postnatal woman) OR (puerperal woman) OR (lactating woman)) AND ((breastfeeding) OR (lactation) OR (breast feeding) OR (chestfeeding)) AND ((determinants) OR (barriers) OR (facilitators) OR (factors) OR (inequities) OR (disparities) OR (beliefs) OR (myths)) AND ((discontinuation) OR (cessation) OR (interruption) OR (termination) OR …
LILACS	None	((newborn) OR (neonate) OR (infant)) AND ((postpartum woman) OR (postnatal woman) OR (puerperal woman) OR (lactating woman)) AND ((breastfeeding) OR (lactation) OR (breast feeding) OR (chestfeeding)) AND ((determinants) OR (barriers) OR (facilitators) OR (factors) OR (inequities) OR (disparities) OR (beliefs) OR (myths)) AND ((discontinuation) OR (cessation) OR (interruption) OR (termination) OR …
Health Evidence	None	((newborn) OR (neonate) OR (infant)) AND ((postpartum woman) OR (postnatal woman) OR (puerperal woman) OR (lactating woman)) AND ((breastfeeding) OR (lactation) OR (breast feeding) OR (chestfeeding)) AND ((determinants) OR (barriers) OR (facilitators) OR (factors) OR (inequities) OR (disparities) OR (beliefs) OR (myths)) AND ((discontinuation) OR (cessation) OR (interruption) OR (termination) OR …
EBSCOhost*	Apply related words; Proximity search	((newborn) OR (neonate) OR (infant)) AND ((postpartum woman) OR (postnatal woman) OR (puerperal woman) OR (lactating woman)) ) AND ( ((breastfeeding) OR (lactation) OR (breast feeding) OR (chestfeeding)) ) AND ( ((determinants) OR (barriers) OR (facilitators) OR (factors) OR (inequities) OR (disparities) OR (beliefs) OR (myths)) ) AND ( ((discontinuation) OR (cessation) OR (interruption) OR (term…
*As licensed to the Ministry of Science, Technology and Innovation of Argentina

## Sheet: Table S2
Table S2. Characteristics of the retrieved reviews
Author, year	Affiliation	Aim	Design	Setting	Number of primary studies	Search databases	Time restriction	Language restriction	Study design	Quality assessment tool	Global assessment of quality of included studies	Overall finding/s
Adams et al., 2016	USA	To provide a systematic review and meta-analysis of breastfeeding practices used by Native Hawaiian and Pacific Islanders in terms of initiation, exclusive breastfeeding, and duration.	Meta-analysis	Any	9	PubMed; AGRICOLA; Cochrane Library; CINAHL; PsychInfo; SA; WoK.	N	N	CSS (n=6); CS (n=1); LS (n=1); DS (n=1)	None	N/A	Few studies disaggregated NHPI populations when examining breastfeeding practices. Most studies were cross-sectional and our search yielded no randomized or quasirandomized control trials. The results of the meta-analysis indicated that 46.5% NHPI women initiated breastfeeding with 40.8% breastfeeding exclusively. These pooled analyses show that NHPI breastfeeding practices are below the recommen…
Adesanya et al., 2022	UK	To review the evidence on how pregnancy, birth experience, breast feeding, parental responsiveness and sensitivity, and bonding and attunement were impacted by COVID-19.	Mixed methods systematic review	Any	26	MEDLINE; CINAHL; PsycInfo; Embase; COVID-19: a living systematic map of the evidence; COVID-19 Evidence Reviews; Cochrane COVID-19 Study Register; COVID-19 LE.	From 2020	Y	DS (n=7); NCT (n=10); QS (n=9)	MMAT	High	The search yielded 9776 publications, of which 26 met our inclusion criteria. Significant knowledge gaps on how COVID-19 affected pregnancy and breast feeding limited healthcare providers’ ability to provide consistent evidence-based information and care at the start of the pandemic. There was an enduring sense of loss about loved ones being restricted from taking part in key moments. Parents wer…
Alahmed et al., 2023	Saudi Arabia	To synthesize Saudi women's breastfeeding knowledge, attitude, and practices and identify the factors that women reported for their breastfeeding cessation.	Meta-analysis	Any (National level)	16	MEDLINE; CINAHL; WoS; Scopus.	N	Y	CSS (n=16); RCT (n=1)	JBI	High	Saudi women reported poor knowledge in managing breastfeeding challenges and had a positive attitude toward formula feeding. Giving premade formula and sugar water was a common practice. The breastfeeding initiation rate (31.5%, 95% confidence interval [CI]: [22%, 41.8%]) and exclusive breastfeeding at 6 months were low (15.15, 95% CI: [8%, 24%]). Perceived low milk supply, returning to work, and…
Allen et al., 2021	Australia	To identify the effects of avoidance of bottle feeds during establishment of breastfeeding on the likelihood of successful breastfeeding, and to assess the safety of alternatives to bottle feeds.	Meta-analysis	Clinical	7	Cochrane Library; MEDLINE; PubMed; Embase; CINAHL.	From 1966	N	RCT (n=7)	CRBT	High	We included seven trials with 1152 preterm infants in this updated review. There are three studies awaiting classification. Five included studies used a cup feeding strategy, one used a tube feeding strategy and one used a novel teat when supplements to breastfeeds were needed. We included the novel teat study in this review as the teat was designed to closely mimic the sucking action of breastfe…
Amir & Donath, 2007	Australia	To examine the relationship between maternal overweight and obesity and breastfeeding intention and initiation and duration.	Systematic Review	Community	22	MEDLINE; CINAHL; ABA-LRC.	N	N	CSS (n=4); CS (n=14); O (n=4)	None	N/A	Studies have found that obese women plan to breastfeed for a shorter period than normal weight women and are less likely to initiate breastfeeding. Of the four studies that examined onset of lactation, three reported a significant relationship between obesity and delayed lactogenesis. Fifteen studies, conducted in the USA, Australia, Denmark, Kuwait and Russia, have examined maternal obesity and …
Antoniou et al., 2023	Greece	To assess the prevalence of feeding and breastfeeding difficulties in children with congenital Zika syndrome and to estimate the risk of developing feeding disabilities.	Systematic review	Any	11	PubMed; Google Scholar; Scopus.	From 2017	Y	CS (n=4); CSS (n=3); LS (n=2); DS (n=2)	NHLBI-NIH	High	Infants and children with congenital Zika syndrome were likely to suffer from feeding difficulties at various levels, including breastfeeding. Dysphagia problems ranged from 17.9% to 70%, and nutritional and non-nutritive suckling of infants was also affected.
Arikpo et al., 2018	Nigeria	To assess the effectiveness of educational interventions for improving the complementary feeding (weaning) practices of primary caregivers of children of complementary feeding age, and related health and growth outcomes in infants.	Meta-analysis	Any	23	Cochrane Library; MEDLINE; Embase.	N	N	RCT (n=23)	CRBT	Moderate	We included 23 studies (from 35 reports) with a total of 11,170 caregiver‐infant pairs who were randomly assigned to receive an educational intervention delivered to the caregiver or usual care. Nineteen of the included studies were community‐based studies while four were facility‐based studies. In addition, 13 of the included studies were cluster‐randomised while the others were individually ran…
Baddock et al., 2019	New Zealand	To better understand the underlying physiology of the risks and benefits of bed-sharing.	Systematic Review	Any	59	PubMed; Scopus; CINAHL; Embase; PsychINFO; WoS; EBM Reviews.	From 1994	Y	CS (n=31); CCS (n=19); CSS (n=7); MMS (n=1); RCT (n=1)	LOW	Moderate	Of 836 papers identified, 59 papers representing 48 cohorts met inclusion criteria. Objective data using various methodologies were available in 27 papers and subjective data in 32 papers. Diverse measures were reported using variable definitions of bed-sharing. Identified physiological and behavioural differences between bed-sharing and cot-sleeping included increased behavioural arousals, warme…
Badr & Zauszniewski, 2017	USA	To identify predictive factors of postpartum fatigue and to document the magnitude of their effects using effect sizes.	Meta-analysis	Any	9	PubMed; Google Scholar.	From 1999	Y	LS (n=3); DS (n=5); CSS (n=1)	None	N/A	Measurement of predictor variables occurred from 3 days to 6 months postpartum. Correlations reported between predictive factors and postpartum fatigue were as follows: small effect size (rrange = 0.10 to 0.29) for education level, age, postpartum hemorrhage, infection, and child care difficulties; medium effect size (rrange = 0.30 to 0.49) for physiological illness, low ferritin level, low hemog…
Baker et al., 2023	UK	To examine evidence of (a) infant feeding outcomes in women with severe mental illness (SMI) and the factors associated with this, (b) the experiences of infant feeding and infant feeding support for women with SMI, (c) interventions for supporting infant feeding among these women, and (d) HCPs attitudes toward supporting infant feeding in women with SMI.	Mixed methods systematic review	Any	18	CINAHL; PsycInfo; MEDLINE; MIDIRS.	From 1994	Y	CS (n=11); CSS (n=2); DS (n=1); CCS (n=1); QS (n=2); NCT (n=1)	JBI	Moderate	Eighteen papers were included in the final review. Women with SMI were less likely to initiate and continue breastfeeding than women without SMI. Several challenges with breastfeeding were highlighted, and while these were often linked to women's mental health difficulties, inconsistent advice from health care professionals and poor support with breastfeeding further compounded these challenges.
Balogun et al., 2016	Japon	To identify and describe health promotion activities intended to increase the initiation rate of breastfeeding; to evaluate the effectiveness of different types of breastfeeding promotion activities, in terms of changing the number of women who initiate breastfeeding.;to evaluate the effectiveness of different types of breastfeeding promotion activities, in terms of changing the number of women w…	Meta-analysis	Any	28	Cochrane Library; MEDLINE; Embase; CINAHL.	From 1987	N	RCT (n=28)	CRBT	Mixed	Twenty‐eight trials involving 107,362 women in seven countries are included in this updated review. Five studies involving 3,124 women did not contribute outcome data and we excluded them from the analyses. The methodological quality of the included trials was mixed, with significant numbers of studies at high or unclear risk of bias due to: inadequate allocation concealment (N = 20); lack of bli…
Beake et al., 2011	UK	To consider the evidence of outcomes of structured compared with non-structured breastfeeding programmes in acute maternity care settings to support initiation and duration of exclusive breastfeeding	Systematic Review	Any	26	CINAHL; MEDLINE; Cochrane Library; CRD databases; DARE; Embase; PubMed; SSI; WoK/WoS; MIDIRS; PsycInfo.	From 1992	Y	RCT (n=1); NCT (n=2); CSS (n=1); LR (n=5); CS (n=15); DS (n=2)	JBI	Low	Twenty-six articles were included; one randomised controlled trial, two non randomised trials, one cross-sectional study, five systematic reviews, 15 cohort studies and two descriptive studies. Due to the poor quality of evidence presented and clinical and methodological heterogeneity of study designs, including definitions of breastfeeding and duration of follow-up, it was not possible to combin…
Beake et al., 2017	UK	To evaluate evidence of interventions on the initiation and duration of any and exclusive breastfeeding among women who had a planned or unplanned caesarean birth.	Systematic Review	Clinical	7	CINAHL; MEDLINE; Cochrane Library; Embase; MIC; Scopus; PsycINFO; BNI; CRD; EThOS; Opendoar; OG; NHS-E; ProQuest; WorldCat; Websites of national breastfeeding organizations.	From 1994	Y	O (n=2); CS (n=1); LR (n=1); RCT (n=3)	CASP	Low	A limited number of interventions were identified relevant to women who had had a caesarean birth. These included immediate or early skin-to-skin contact, parent education, the provision of sidecar bassinets when rooming-in, and use of breast pumps. Only one study, an intervention that included parent education and targeted breastfeeding support, increased initiation and continuation of breastfee…
Bhurosy et al., 2021	USA	To assess engagement in breastfeeding and the factors associated with breastfeeding among breast cancer survivors.	Systematic Review	Any	13	PubMed; Embase; CINAHL; PsychInfo; WoS.	From 1999	Y	DS (n=6); QS (n=3); MMS (n=2); CCS (n=1); CSS (n =1)	MMAT, ETQS	Low	Thirteen studies were included in the systematic review. Between 7.7 and 90.9% of women attempted breastfeeding. Breastfeeding among participants varied from a few weeks to approximately 2 years. Common factors leading to breastfeeding were use of the contralateral breast, support from others, lactation counseling and advice from an International Board-Certified Lactation Consultant, being motiva…
Bohren et al., 2017	Switzerland	To assess the effects, on women and their babies, of continuous, one‐to‐one intrapartum support compared with usual care, in any setting; To determine whether the effects of continuous support are influenced by: routine practices and policies in the birth environment , the provider's relationship, timing of onset, model of support, and country income level.	Meta-analysis	Any	27	Cochrane Library; ClinicalTrials.gov; WHO ICTRP.	N	N	RCT (n=27)	CRBT	Low	We included a total of 27 trials, and 26 trials involving 15,858 women provided usable outcome data for analysis. These trials were conducted in 17 different countries: 13 trials were conducted in high‐income settings; 13 trials in middle‐income settings; and no studies in low‐income settings. Women allocated to continuous support were more likely to have a spontaneous vaginal birth (average RR 1…
Brixval et al., 2015	Denmark	To assess the effects of antenatal education in small groups on obstetric as well as psycho-social outcomes.	Systematic Review	LMIC	17	MEDLINE; Embase; Cochrane Library; CINAHL; WoS; PsycInfo.	N	N	RCT (n=17)	CRBT	Low	We identified 5,708 records. Of these, 17 studies met inclusion criteria. Studies varied greatly in content of the experimental and control condition. All outcomes were only reported in a single or a few trials, leading to limited or uncertain confidence in effect estimates. Given the heterogeneity in interventions and outcomes and also the high risk of bias of studies, we are unable to draw defi…
Brockway et al., 2017	Canada	To explore the theoretical link between BSE and breastfeeding outcomes by investigating (a) if interventions to improve BSE were successful and (b) if improvements in BSE resulted in improved breastfeeding rates.	Meta-analysis	Any	11	MEDLINE; Embase; PsycINFO; CINAHL; PsycARTICLES; JBI EBP; Cochrane Library; SocINDEX; FSSW.	From 2006	N	RCT (n=8); NCT (n=3)	CRBT	Low	Of 1,366 titles and abstracts identified, 58 full-text articles were screened and 11 met the study criteria. Compared with mothers in control groups, mothers in intervention groups had significantly higher BSE, scoring 4.86 points higher, 95% confidence interval [3.11, 6.61], at 2 months postpartum. Mothers in the intervention groups were 1.56 and 1.66 times more likely to be breastfeeding at 1 m…
Bruney et al., 2022	Canada	To examine the effectiveness of tongue-tie treatment on breastfeeding difficulties.	Meta-analysis	Any	6	MEDLINE; PubMed; CINAHL; Embase; PsycINFO.	From 1970	Y	RCT (n=4); NCT (n=2)	CRBT	Mixed	Six studies on tongue-tie division were included (4 randomised and 2 non-randomised). Meta-analysis of standardised mean differences in breastfeeding difficulty scores in four studies showed statistically significant differences in favour of frenotomy (Pooled SMD +2.12, CI:(0.17–4.08)p = 0.03). Similarly, a statistically significant difference in favour of frenotomy was observed for pain (Pooled …
Butler et al., 2021	USA	To critically evaluate available evidence on the relationship between perinatal depressive symptoms and breastfeeding behaviors; to identify knowledge gaps and propose a biosocial research agenda to advance our understanding of this topic.	Systematic Review	Any	38	CINAHL; Embase; GH; psycINFO; PubMed; Scopus; WoS.	N	Y	LS (n=23); CCS (n=2); CSS (n=12); RCT (n=1)	Quality appraisal framework for literature.	High	Thirty-eight studies from 20 countries spanning 1988 through 2018 fit the inclusion criteria. In general, methods across studies were heterogeneous. Fourteen different tools were used to measure perinatal depressive symptoms. Nearly half the studies did not provide breastfeeding definitions. No studies from low-income countries met inclusion criteria. More than half (63%) of studies demonstrated …
Carfoot et al., 2003	UK	To examine the evidence relating to the effectiveness of skin-to-skin contact on both initiation and duration of breast feeding in healthy full-term babies.	Systematic Review	Clinical	7	Cochrane Library; MEDLINE; CINAHL; Embase.	N	N	RCT (n=7)	CRBT	Mixed	Seven RCTs, reported in five papers, were included in the review. The total number of participants in six of the studies was 277. The other study included 95 participants in total; however, one treatment arm was excluded from the review. Three of the 7 studies had adequate concealment of allocation, whilst it was not possible to ascertain the adequacy in 4 studies. Blinding of the care-givers in …
Carr et al., 2016	USA	To review the published peer-reviewed literature regarding the safety and effectiveness of the progesterone-releasing vaginal ring (PVR) used for contraception among lactating women, as well as the safety for their infants.	Systematic Review	Any	7	PubMed; POPLINE; LILACS.	N	N	CS (n=7)	United States Prevention Task Force grading system	Moderate	Seven articles met our criteria for inclusion in this review. All studies were of a prospective cohort design. All studies consistently showed that use of the PVR among breastfeeding women compares favorably to other methods of contraception with regard to effectiveness, does not compromise a woman’s breastfeeding performance, and does not adversely affect infant growth during the first year post…
Carter et al., 2016	USA	To estimate the effect of group prenatal care on perinatal outcomes compared with traditional prenatal care.	Meta-analysis	Clinical	14	MEDLINE; Embase; Scopus; CINAHL; Cochrane Library; DARE; clinicaltrials.gov.	N	Y	RCT (n=4); CS (n=10)	DC	Mixed	Four randomized controlled trials and 10 observational studies met inclusion criteria. The rate of preterm birth was not significantly different with group care compared with traditional care (11 studies: pooled rates 7.9% compared with 9.3%, pooled RR 0.87, 95% confidence interval [CI] 0.70–1.09). Group care was associated with a decreased rate of low birth weight overall (nine studies: pooled r…
Chang et al., 2020	UK	To examine evidence of (a) breastfeeding barriers and support experienced and perceived by women who are overweight or obese, (b) support shown to be effective in increasing breastfeeding initiation and duration among these women, and (c) perceptions of health care professionals, peer supporters, partners, and family members regarding providing breastfeeding support to these women.	Systematic Review	Community and clinical	16	MEDLINE; Embase; MIC; CINAHL; Scopus; PsycInfo; WoS; Cochrane Library	From 1992 (intervention studies: 2014)	Y	QS (n=6), CS (n=7), CCS (n=1), CSS (n=2).	CASP	High	Sixteen quantitative and qualitative papers were included and critically appraised. Thematic synthesis was undertaken to obtain findings. Maternal physical barriers such as larger breasts, difficulties of positioning to breastfeed, delayed onset of lactation, perceived insufficient supply of breast milk, and impact of caesarean birth were evident. Maternal psychological barriers including low con…
Conde-Agudelo et al., 2012	Colombia	To identify hypothetical causal mechanisms for explaining the association between short intervals and adverse outcomes	Systematic Review	Any	58	MEDLINE; Embase; CINAHL; POPLINE; LILACS.	N	N	CS (n=30); CSS (n=23); CCS (n=1); RCT (n=4)	Unclear	Moderate	The following hypothetical causal mechanisms for explaining the association between short intervals and adverse outcomes were identified: maternal nutritional depletion, folate depletion, cervical insufficiency, vertical transmission of infections, suboptimal lactation related to breastfeeding–pregnancy overlap, sibling competition, transmission of infectious diseases among siblings, incomplete h…
Da Silva Tanganhito et al., 2020	UK	To investigate breastfeeding experiences, perspectives, and support needs of women with postnatal depression.	Systematic Review	Any	6	CINAHL; MIC; MEDLINE; PsycInfo; Scopus; WoS.	From 1991	Y	QS (n=6)	CASP	High	Five themes were identified: (1) desire to breastfeed and be a ‘good mother’, (2) struggles with breastfeeding, (3) mixed experiences of support from healthcare professionals, (4) importance of practical and social support, (5) support for mental health and breastfeeding. Most women with postnatal depression expressed strong intentions to breastfeed, although some perceived ‘failure’ to breastfee…
Dalili et al., 2020	Iran	To carry out a meta-analysis on breastfeeding duration and contributory maternal factors in Iran.	Meta-analysis	Any (National level)	17	CINAHL; Cochrane Library; CC; DARE; Google Scholar; PubMed; PsycINFO; Thomson Reuters; SID; MedLib.	From 2000	Y	CSS (n=14); CCS (n=1); CS (n=2)	CRBT, NOS	High	The pooled mean of breastfeeding duration was calculated at 17.31 months. Children with younger mothers and lower birth orders had shorter durations of breastfeeding. Women with a high school and higher education level had early cessation of breastfeeding in comparison with less educated women.
Davie et al., 2020	UK	To investigate whether such interventions are effective at improving breastfeeding initiation, duration and exclusivity, and breastfeeding support.	Meta-analysis	Any	20	PsycINFO; Embase; MIDRIS; CINAHL; WoS; Cochrane Library.	From 2004	Y	RCT (n=9); NCT (n=11)	CRBT	Low	A three-stage search strategy identified eligible articles from six databases. Nine controlled-clinical trials and 11 quasi-experimental trials were included. Random-effects meta-analyses identified significant improvements in rates of breastfeeding initiation (N = 2,213; OR = 2.32, 95% CI [1.33, 4.03], p = .003; I2 = 0%, p = .966) and suggested improved exclusive breastfeeding rates up to six mo…
De Jager et al., 2013	Australia	To identify empirical studies, from the last decade, which have examined psychosocial factors associated with exclusive breastfeeding duration.	Systematic Review	Any	9	CINAHL; MEDLINE; psychARTICLES; psychINFO.	From 2000	Y	LS (n=6); CS (n=1); CSS (n=2)	None	N/A	nine papers from eight studies were found to be eligible for the review. Psychological factors have been reported to be highly predictive of exclusive breastfeeding outcomes. Research to date shows that psychosocial factors are not only importantly implicated in exclusive breastfeeding duration but they can also be changed through intervention and experiences.
Dennis & McQueen, 2009	Canada	To examine the relationship between postpartum depressive symptomatology and infant-feeding outcomes.	Systematic Review	Any	49	MEDLINE; CINAHL; Embase.	From 1966	N	CCS (n=1); LS (n=18); DS (n=7); O (n=10); CSS (n=8); CS (n=4); QS (n=1)	None	N/A	The results from this review suggest that women with depressive symptomatology in the early postpartum period may be at increased risk for negative infant-feeding outcomes including decreased breastfeeding duration, increased breastfeeding difficulties, and decreased levels of breastfeeding self-efficacy. There is also beginning evidence to suggest that depressed women may be less likely to initi…
Dennis et al., 2014	Canada	To assess the effects of all interventions in the resolution or reduction of nipple pain and the impact of the interventions on other outcomes such as nipple trauma, nipple infections, breast mastitis, breastfeeding duration, breastfeeding exclusivity, and maternal satisfaction.	Meta-analysis	Clinical	4	Cochrane Library; MEDLINE; Embase; BMC.	N	N	NCT (n =2); RCT (n=2)	GRADE	Low	We included four trials of good methodological quality involving 656 women in the review. The four included trials evaluated five different interventions including glycerine pads, lanolin with breast shells, lanolin alone, expressed breast milk, and an all‐purpose nipple ointment. All studies included education to position the infant at the breast correctly as part of routine postpartum care to b…
Dennis et al., 2019	Canada	To determine whether breastfeeding rates differ between immigrant and non-immigrant women.	Meta-analysis	Clinical	29	MEDLINE; Embase; PsycInfo; CINAHL; Google Scholar.	From 1950	N	CSS (n=20); CS (n=9)	EPHPPQAT	Mixed	The analysis included 29 studies representing 1,539,659 women from 14 countries. Immigrant women were more likely than non-immigrants to initiate any (exclusive or partial) breastfeeding (pooled adjusted prevalence ratio 1.13, 95% confidence interval [CI] 1.07–1.19; 11 studies). Exclusive breastfeeding initiation was higher but borderline significant (adjusted prevalence ratio 1.20, 95% CI 1.00–1…
Dinour & Szaro, 2017	USA	To examine the literature regarding employer-based programs, policies, and interventions to support breastfeeding among working mothers.	Systematic Review	Workplace	22	CINAHL; PubMed; SSA; WoS.	N	Y	N/S	None	N/A	Twenty-two articles were included, representing 10 different countries and both public- and private-sector employers, including governmental offices, schools, hospitals, manufacturing/industrial companies, and financial settings, among others. Providing a lactation space was the most common employer-based support accommodation studied, followed by breastfeeding breaks and comprehensive lactation …
Dodd et al., 2024	Australia	To assess the clinical effects of treatments for postpartum anaemia, including oral, intravenous or subcutaneous iron/folate supplementation and erythropoietin administration, and blood transfusion.	Meta-analysis	Any	6	Cochrane Library; MEDLINE; Embase; CC; ACPJC.	N	N	RCT (n=6)	CRBT	Unclear	Most of the evidence was of low or very low certainty. Imprecision due to few events and risk of bias due to lack of blinding were the most important factors. Intravenous iron versus oral iron supplementation The evidence is very uncertain about the effect of intravenous iron on mortality (risk ratio (RR) 2.95, 95% confidence interval (CI) 0.12 to 71.96; P = 0.51; I² = not applicable; 3 RCTs; 1 e…
Doerzbacher & Chang, 2019	USA	To synthesize current knowledge regarding interventions to promote breastfeeding in women on opioid maintenance therapy.	Systematic Review	Clinical	4	PubMed; CINAHL; PsycINFO; Embase; Scopus; WoS; Cochrane Library.	From 2008	N	NCT (n=4)	CRBT	Moderate	Four quasi-experimental studies met inclusion criteria. Improved rates of breastfeeding reached statistical significance in all four. Three studies had moderate to serious risk of bias related to confounding variables. Interventions shared common features, including an integrated approach, a well-prepared multidisciplinary team, nonseparation of mother and newborn, and patient centered care.
Douglas & Hill, 2013	Australia	To determine whether behavioral interventions for sleep, when applied by parents to infants younger than 6 months, improve maternal and infant outcomes.	Systematic Review	Any	19	PubMed; CINAHL; Cochrane Library.	From 1993	Y	RCT (n=4); LR (n=3). LS (n=7); CSS (n=2); CS (n=2); NCT (n=1)	None	N/A	Cry-fuss, feeding, and sleep problems emerge out of multiple dynamically interacting and co-evolving variables in early life and are for this reason generically referred to as regulatory problems. Studies that link behavioral interventions for sleep in the first 6 months with positive effects on maternal and infant health demonstrate 3 methodological constraints. They fail to identify and control…
Fair et al., 2019	UK	To assess the effectiveness of interventions to support the initiation or continuation of breastfeeding in women who are overweight or obese.	Meta-analysis	HIC	7	Cochrane Library; MEDLINE; Embase; CINAHL.	N	N	RCT (n=7)	CRBT	Mixed	We found no trials comparing one type of support versus another. We included seven RCTs (including one cluster‐RCT) involving 831 women. The number of women in each trial ranged from 36 to 226. The trials were conducted in high‐income countries: USA (5 trials); Denmark (1 trial) and Australia (1 trial), between 2006 and 2015. Three trials only included women who were obese prior to pregnancy and …
Fairbank et al., 2000	UK	To evaluate existing evidence to identify which promotion programmes are effective at increasing the number of women who start to breastfeed; to assess the impact of such programmes on the duration and/or exclusivity of breastfeeding and the intermediate and process outcomes; to identify implications for practice within the UK and priority areas for future research.	Systematic Review	Any	59	ASSIA; BNI; CINAHL; Cochrane Library; DHSS Data; DA; Embase; ERIC; LILACS; MEDLINE; PsycLIT; SCI; SIGLE; SSCI.	N	Y	RCT (n=14); NCT (n=45)	Designed by Authors	Mixed	A total of 59 studies met the selection criteria, comprising 14 RCTs, 16 non-RCTs and 29 before-after studies. Interventions were grouped into the following categories: health education, health sector initiatives (HSI) - general, HSI - Baby Friendly Hospital Initiative (BFHI), HSI - training of health professionals, HSI - US Department of Agriculture's Special Supplemental Nutrition Program for W…
Fallon et al., 2019	UK	To examine the impact of BFI implementation (hospital and community) on maternal and infant health outcomes in the United Kingdom and explore the experiences and views of women receiving BFI-compliant care in the UK.	Mixed-methods systematic review	Any (National level)	11	WoS; PubMed; EBSCO.	N	Y	NCT (n=3); CS (n=2); CSS (n=1); QS (n=5)	CASP	Low	There is no UK data available relating to wider maternal or infant health outcomes. Two quantitative studies indicate that Baby Friendly Hospital Initiative implementation has a positive impact on breastfeeding outcomes up to 1 week post-partum but this is not sustained. There was also some evidence for the positive impact of individual steps of Baby Friendly Community Initiative (n = 3) on breas…
Flint et al., 2016	Australia	To determine the effects of cup feeding versus other forms of supplemental enteral feeding on weight gain and achievement of successful breastfeeding in term and preterm infants who are unable to fully breastfeed.	Meta-analysis	Clinical	5	Cochrane Library; MEDLINE via PubMed; Embase; CINAHL.	N	N	RCT (n= 5)	CRBT	Low	The experimental intervention was cup feeding and the control intervention was bottle feeding in all five studies included in this review. One study reported weight gain as g/kg/day and there was no statistically significant difference between the two groups (MD −0.60, 95% CI −3.21 to 2.01); while a second study reported weight gain in the first seven days as grams/day and also showed no statisti…
Foong et al., 2020	Malaysia	To assess the effect of oral galactagogues for increasing milk production in non-hospitalised breastfeeding mother-term infant pairs.	Meta-analysis	Any	41	Cochrane Library; WHO ICTRP; HERDIN; NAPRALERT).	N	N	RCT (n=41)	CRBT	Low	Forty‐one RCTs involving 3005 mothers and 3006 infants from at least 17 countries met the inclusion criteria. Studies were conducted either in hospitals immediately postpartum or in the community. There was considerable variation in mothers, particularly in parity and whether or not they had lactation insufficiency. Infants' ages at commencement of the studies ranged from newborn to 6 months. The…
French et al., 2016	USA	To examine the relationship between labor epidural analgesia and breastfeeding in the immediate postpartum period.	Systematic Review	Any	23	PubMed; Cochrane Library; CINAHL.	From 1990	Y	RCT (n=3); LS (n=7); CS (n=12); CCS (n=1)	None	N/A	12 studies showed negative associations between epidural analgesia and breastfeeding success, 10 studies showed no effect, and 1 study showed a positive association. Most studies were observational. Of 3 randomized controlled studies, randomization methods were inadequate in 2 and not evaluable in 1. Other limitations were related to small sample size or inadequate study power; variation and lack…
Fry et al., 2018	USA	To examine and synthesize the outcomes of quality improvement initiatives related to cue-based feeding of preterm infants to facilitate implementation of findings to improve nursing practice.	Systematic Review	Any	7	CINAHL; PubMed.	From 2000	Y	N/S	QI-MQCS	Moderate	Our review yielded seven studies related to cue-based feeding of preterm infants. Five studies included multidisciplinary stakeholder teams to assess their respective NICU environments and facilitate project completion. In two studies, feeding “champions” were designated as facilitators. In one study, researchers used a Plan–Do–Study–Act approach and emphasized process over outcome. In six studie…
Gallos et al., 2018	UK	To identify the most effective uterotonic drug(s) to prevent PPH, and generate a ranking according to their effectiveness and side-effect profile.	Meta-analysis	Clinical	137	Cochrane Library; ClinicalTrials.gov; WHO ICTRP.	N	N	RCT (n=140)	CRBT	Low	The network meta‐analysis included 196 trials (135,559 women) involving seven uterotonic agents and placebo or no treatment, conducted across 53 countries (including high‐, middle‐ and low‐income countries). Most trials were performed in a hospital setting (187/196, 95.4%) with women undergoing a vaginal birth (71.5%, 140/196). Relative effects from the network meta‐analysis suggested that all ag…
García et al., 2016	The Netherlands	To examine the associations between maternal weight status or dietary characteristics and breastfeeding or complementary feeding.	Meta-analysis	Any	81	Embase; Cochrane Library; Google Scholar; MEDLINE; PubMed; WoS.	N	N	RCT (n=3); CS (n=78); O (n=5)	Designed by Authors	Moderate	Eighty-one studies were included. Maternal underweight, diet, and supplement use were not associated with infant feeding practices. Obese women had a relative risk of failure to initiate breastfeeding (risk ratio [RR] = 1.23; 95%CI, 1.03–1.47) and a delayed onset of lactogenesis (RR = 2.06; 95%CI, 1.18–3.61). The RR for breastfeeding cessation was 1.11 (95%CI, 1.07–1.15) per increase in category …
Gavine et al., 2022	UK	1. To describe types of breastfeeding support for healthy breastfeeding mothers with healthy term babies. 2. To examine the effectiveness of different types of breastfeeding support interventions in terms of whether they offered only breastfeeding support or breastfeeding support in combination with a wider maternal and child health intervention ('breastfeeding plus' support). 3. To examine the e…	Meta-analysis	Any	116	Cochrane Library; MEDLINE; Embase; CINAHL; NIH CT; WHO ICTRP	N	N	RCT (n=116)	CRBT	Mixed	This updated review includes 116 trials of which 103 contribute data to the analyses. In total more than 98,816 mother‐infant pairs were included. Moderate‐certainty evidence indicated that 'breastfeeding only' support probably reduced the number of women stopping breastfeeding for all primary outcomes: stopping any breastfeeding at six months (Risk Ratio (RR) 0.93, 95% Confidence Interval (CI) 0…
Getaneh et al., 2021	Ethiopia	To explore the impact of cesarean section on timely initiation of breastfeeding in Ethiopia.	Meta-analysis	Any (National level)	17	PubMed/MEDLINE; Embase; PsycINFO; CINHAL; Scopus; Google Scholar; Science Direct; Cochrane Library.	From 2011	Y	CSS (n=17)	JBI	Moderate	According to meta-analysis of 17 studies, the pooled estimate of timely initiation of breastfeeding among women who had cesarean section in Ethiopia was 40.1% (95% CI 33.29, 46.92). The meta-analysis of 29,919 study participants showed that cesarean section was associated with a 79% lower odds of timely initiation of breastfeeding compared with vaginal birth (OR 0.21; 95% CI 0.16, 0.28).
Grant et al., 2022	UK	To gain greater understandings of Autistic experiences of breastfeeding.	Systematic Review	Any	22	MEDLINE; PsychINFO; CINAHL; WoS; EThOS.	From 2000	Y	QS (n=7); O (n=15)	CASP	High	Database searching identified 1225 records, with thematic synthesis undertaken on 22 (eight peer-reviewed studies and 14 grey literature) pieces. Our analysis identified that maternity and infant feeding services were built on a lack of understanding of Autistic needs, and were often inaccessible at a time when Autistic mothers already felt a loss of control and lack of social support. Specifical…
Graves et al., 2016	USA	To better understand and support infant feeding choices and breastfeeding experiences in women on opioid substitution therapy.	Systematic Review	Clinical	32	MEDLINE; Embase; CINAHL; FRANCIS.	N	N	N/S	None	N/A	The literature supports breastfeeding as an appropriate and safe option for women on opioid substitution treatment. Breastfeeding and rooming-in reduce neonatal abstinence. Women face barriers to breastfeeding due to societal stigma and the lack of patient and health-care provider education.
Gray et al., 2014	UK	To describe the major factors affecting health during pregnancy, birth and the postnatal period and outline the evidence for interventions to improve outcomes in women and their children.	Other	Any	No especifica	Cochrane Library; PubMed; PsycINFO.	From 1990	Y	N/S	None	N/A	Many factors may affect maternal and infant health during and after pregnancy. Potentially modifiable factors with an evidence base to support intervention include improving diet, and the avoidance of smoking, alcohol and illicit drugs. Good clinical management of underlying illness is also important, along with attempts to engage women in improving health prior to conception and postnatally rath…
Grzeskowiak et al., 2018	Australia	To evaluate the efficacy and safety of domperidone for increasing breast milk volume in mothers expressing breast milk for their preterm infants.	Meta-analysis	Any	5	MEDLINE; Embase; WoS; Medical subject headings; Australian New Zealand Clinical Trials Registry; US ClinicalTrials.gov.	N	N	RCT (n=5)	CRBT	Moderate	The pooled analysis of five trials consisting of 194 women demonstrated a moderate increase in daily breast milk volume of 88.3 ml/day (95% CI 56.8–119.8) with the use of domperidone compared with placebo. No difference was evident with respect to maternal adverse events (odds ratio 1.05, 95% CI 0.65–1.71), with no reported cases of prolonged QTc syndrome or sudden cardiac death. Sensitivity anal…
Gyamfi et al., 2023	USA	The meta-ethnography explored the breastfeeding support for African American women in the United States.	Meta-ethnography	Any (National level)	8	APA; PsycInfo; CINAHL; PubMed; Scopus	N	Y	DS (n=5); QS (n=3)	None	N/A	Five overarching themes emerged including trustworthy information; early postpartum support by key influencers; maternal culture; tangible resources, and Black mothers' empowerment.
Habtewold et al., 2019	Ethiopia	To provide a national estimate of breast and complementary feeding practices and its predictors in Ethiopia.	Meta-analysis	Any (National level)	70	PubMed; Scopus; Embase; CINHAL; WoS; WHO GHL.	From 2008	Y	CSS (n=65); CCS (n=3); DS (n=1); LS (n=1)	NOS	High	In total, 70 studies that involved > 55,000 women from nine regions and two chartered cities in Ethiopia were included. The pooled national prevalence for timely initiation of breastfeeding (TIBF), exclusive breastfeeding (EBF) and timely initiation of complementary feeding was 66.5%, 60.1% and 62.5%, respectively. Guidance and counselling on breastfeeding, vaginal delivery and health institution…
Hall Moran et al., 2007	UK	To review the evidence on the nature of support for breast-feeding adolescent mothers.	Systematic Review	Community and clinical	7	MEDLINE; CINAHL; Cochrane Library; AMED; BNI; MIDIRS.	From 1980	Y	CSS (n=1); CS (n=1); RCT (n=1); NCT (n=2); MMS (n=1); QS (n=1)	CASP	Mixed	of 209 studies identified, seven fitted the inclusion criteria. The papers included in this review varied in design, quality and focus. Five types of support were identified: emotional, esteem, instrumental, informational and network. The participants in the included studies seemed to find the emotional, esteem and network components of support most helpful. Support from the participants’ mothers…
Hedberg, 2013	USA	To identify barriers to BF in order to recommend guidelines for the WIC population.	Systematic Review	Any	24	CINAHL; PubMed; Cochrane Library.	From 2008	N	N/S	None	N/A	Barriers to BF in the WIC population were sorted into five categories: lack of support inside/outside the hospital, returning to work, practical issues, WIC-related issues, and social/cultural barriers. Factors predisposing to lower BF rates include non-Hispanic ethnicity, obesity, depression, younger age, or an incomplete high school education. Interventions trialed with positive outcomes includ…
Heesen et al., 2021	Switzerland	To gather all available evidence by performing a systematic literature search of studies that looked at the association of neuraxial analgesia versus non-NA or no analgesia on breastfeeding.	Systematic Review	Any	15	MEDLINE; EPUB; Embase; Cochrane Central; WoS; Google Scholar.	N	Y	LS (n=14); RCT (n=1); CCS (n=1)	CRBT	Mixed	We included 15 studies (13 observational studies, 1 secondary analysis of a randomized controlled trial, 1 case-control study) with 16,112 participants. Overall, there were 6 studies that found no difference between groups, 6 studies that showed a significantly lower incidence of breastfeeding in the neuraxial group and 3 studies finding mixed results (at some time-points statistically significan…
Higginbottom et al., 2015	Canada	To provide stakeholders with perspectives on maternity-care services as experienced by immigrant women.	Systematic Review	Any	24	MEDLINE; PsycINFO; Embase; CINAHL; WoK SSI; WoK SCI; Scopus; CSA SA.	N	N	QS (n=10); DS (n=7); CSS (n=2); RCT (n=1); LS (n =1); O (n=1); U (n=2).	JBI, CASP	Mixed	Our knowledge synthesis of maternity care among immigrants to Canada provided a coherent evidence base for (a) eliciting a better understanding of the factors that generate disparities in accessibility, acceptability and outcomes during maternity care; and (b) improving culturally based competency in maternity care. Our synthesis also identified pertinent issues in multiple sectors that should be…
Hirani & Karmaliani, 2013	Pakistan	To review global literature to explore evidence-based working interventions that could promote breastfeeding practice among lactating working mothers in Pakistan.	Systematic Review	Workplace	50	CINHAL; MEDLINE; PubMed; Springer Link; Cochrane Library; WHO; government of Pakistan website; SPARC; AKU.	From 1980	N	N/S	None	N/A	A review of global literature revealed that in order to promote breastfeeding practices among employed mothers, the most powerful workplace interventions include: educating working mothers about management of breastfeeding with employment; enhancing employers’ awareness about benefits of breastfeeding accommodation at workplace; arranging physical facilities for lactating mothers (including priva…
Huang et al., 2022	China	To estimate the rates and evaluate related factors of perceived insufficient milk supply (PIMS)	Systematic Review	Any	27	WoS; CINAHL; Embase; PubMed.	From 2000	N	LS (n=7); CSS (n=11); CS (n=3); QS (n=4); DS (n=2)	NOS, AHRQ, COREQ	Moderate	Overall, 27 studies were included in this review. At different periods after delivery, approximately 50% of mothers reported PIMS as the reason for stopping breastfeeding, while for breastfeeding mothers, the incidence of PIMS ranged from 10% to 25%. Breastfeeding initiation (OR 4.22, 95%CI 1.57–11.34) and breastfeeding knowledge (OR 7.10, 95%CI 2.00–25.26) were two factors influencing PIMS. Besi…
Hunt et al., 2022	UK	To explore how UK non-profit organisations practice breastfeeding peer support in areas of socio-economic deprivation.	Meta-ethnography	Any (National level)	16	Embase; PsycINFO; CINAHL; MEDLINE.	N	Y	QS (n=11); O (n=2); MMS (n=2); DS (n=1)	DC	High	Sixteen texts were included, and three core themes constructed: (1) ‘changing communities’ reveals practices designed to generate community level change, and (2) ‘enabling one to one support’, explains how proactive working practices enabled individual mothers' access to supportive environments. (3) ‘forging partnerships with health professionals’, describes how embedding peer support within loca…
Jaafar et al., 2016	Malaysia	To assess the effect of mother-infant rooming-in versus separation on the duration of breastfeeding (exclusive and total duration of breastfeeding).	Meta-analysis	Clinical	1	Cochrane Library; MEDLINE; Embase; CINAHL.	N	N	RCT (n=1)	CRBT	Low	We included one trial (involving 176 women) in this review. This trial included four groups with a factorial design. The factorial design took into account two factors, i.e. infant location in relation to the mother and the type of infant apparel. We combined three of the groups as the intervention (rooming‐in) group and the fourth group acted as the control (separate care) and we analysed the re…
John et al., 2001	USA	To define the frequency and timing of breast milk transmission of HIV-1.	Meta-analysis	Any	8	MEDLINE; AIDSLINE.	From 1985	Y	CCS (n=8)	None	N/A	Two thousand three hundred and seventy five HIV-1 infected women and their infants, 499 of whom breast fed, the estimated risk of breast milk HIV-1 transmission was 16% (95% CI:9,22%). Among breastfeeding infants, forty seven per cent of HIV-1 infections were attributable to breat feeding. Breat milk transmission risk was 21% (95% CI:10,33%) in cohorts with mean/median duration of breast feeding …
Johns et al., 2013	Australia	To systematically explore the literature related to breast milk expressing by women who have healthy term infants, including the prevalence of breast milk expressing, reported reasons for, methods of, and outcomes related to, expressing.	Systematic Review	Any	22	MEDLINE; CINAHL; JSTOR; ProQuest; PsycInfo; PubMed; Cochrane library.	N	Y	O (n =2); CSS (n=1); QS (n=1); LS (n=4); CS (n=9); NCT (n=1); RCT (n=2); LR (n=1)	Unclear	N/A	A total of twenty two papers were relevant to breast milk expression, but only seven papers reported the prevalence and/or outcomes of expressing amongst mothers of well term infants; all of the identified papers were published between 1999 and 2012. Many were descriptive rather than analytical and some were commentaries which included calls for more research, more dialogue and clearer definition…
Johnson et al., 2015	USA	To provide a review of key interventions and strategies that impact initiation and duration of breastfeeding with particular focus on low-income African American mothers' maternal psychological vulnerabilities during the early postpartum period using a social ecological perspective as a guiding framework.	Systematic Review	Any	23	CINAHL; PubMed; WoS; Google Scholar.	From 1995	Y	QS (n=6); RCT (n=7); CSS (n=5); MMS (n =2); CS (n =1); NCT (n=2)	None	N/A	Evidence suggests that no single intervention can sufficiently address the multiple breastfeeding barriers faced by mothers. Effective intervention strategies require a multilevel approach. A social ecological perspective highlights that individual knowledge, behavior, and attitudes are shaped by interactions between the individual woman, her friends and family, and her wider historical, social, …
Jones et al., 2015	USA	To review the literature on racial and ethnic disparities in breastfeeding rates and practices, address barriers to breastfeeding among minority women, conduct a systematic review of breastfeeding interventions, and provide obstetrician-gynecologists with recommendations on how they can help increase rates among minority women	Systematic Review	Any (National level)	7	PubMed; MEDLINE.	From 1999	Y	RCT (n=7)	Evidence rating scale from the Centre for Evidence-Based Medicine, Oxford, United Kingdom	Moderate	Racial and ethnic minority women continue to have lower breastfeeding rates than white women and are not close to meeting the Healthy People 2020 goals. Minority women report many barriers to breastfeeding. Major efforts are still needed to improve breastfeeding initiation and duration rates among minority women in the United States.
Jones et al., 2021	UK	To assess the effects of a policy of early postnatal discharge from hospital for healthy mothers and term infants in terms of important maternal, infant and paternal health and related outcomes.	Meta-analysis	Any	17	Cochrane Library; WHO ICTRP; ClinicalTrials.gov.	N	N	RCT (n=17)	CRBT	Mixed	We identified 17 trials (involving 9409 women) that met our inclusion criteria. We did not identify any trials from low‐income countries. There was substantial variation in the definition of 'early discharge', ranging from six hours to four to five days. The extent of antenatal preparation and midwifery home care offered to women following discharge in intervention and control groups also varied …
Kapp & Curtis, 2010	Switzerland	To assess the evidence based on the effects of combined oral contraceptive use on breastfeeding practices and infant health, growth and development.	Systematic Review	Any	8	MEDLINE; Cochrane Library.	N	N	RCT (n=3); CS (n=4); NCT (n=1)	USPSTF	Low	Three randomized controlled trials reported decreased mean duration of breastfeeding and higher rates of supplemental feeding among combined oral contraceptive (COC) users than among nonusers, while one multicountry trial found no differences in these parameters. Only one study demonstrated lower average weights during the first year of life for infants whose mothers used COCs while breastfeeding…
Kaß et al., 2021	Germany	To provide more detailed evidence regarding overall BF behavior of mothers with current or active EDs, including BF duration as well as physical and emotional barriers to BF.	Systematic Review	Clinical	13	PubMed; PsycInfo.	N	Y	LS (n=6); CSS (n=1); CS (n=5)	NOS	High	Of N = 3904 hits, 13 full texts were included in the qualitative analysis. The findings on total duration of BF between mothers with and without EDs were mixed, but women with EDs showed more negative experiences and emotional problems during BF. There was not enough evidence to conclude on breastfeeding initiation, or on the duration of exclusive breastfeeding.
Kim et al., 2019	USA	To evaluate the effectiveness of workplace lactation programs in the United States on breastfeeding practices.	Systematic Review	Workplace	10	PubMed MEDLINE; EBSCO; PsycInfo; Scopus; SA; WoS.	N	N	NCT (n=8); CSS (n=2)	NIHQAT	Low	Common services provided were breast pumps, social support, lactation rooms, and breastfeeding classes. Breastfeeding initiation was very high, ranging from 87% to 98%. Several factors were significantly associated with duration of exclusive breastfeeding: (a) receiving a breast pump for one year (8.3 versus 4.7 months), (b) return-to-work consultations (40% versus 17% at 6 months), and (c) telep…
Kimmel et al., 2016	USA	To summarize the literature on obstetric and gynecologic complications associated with eating disorders.	Systematic Review	Any	118	PubMed.	N	Y	N/S	None	N/A	Common obstetric and gynecologic complications for women with eating disorders include infertility, unplanned pregnancy, miscarriage, poor nutrition during pregnancy, having a baby with small head circumference, postpartum depression and anxiety, sexual dysfunction and complications in the treatment for gynecologic cancers. There are also unique associations by eating disorder diagnosis, such as …
Lavender et al., 2013	UK	To assess the effects of telephone support during pregnancy and the first six weeks post birth, compared with routine care, on maternal and infant outcomes.	Meta-analysis	Any	27	Cochrane Library; MEDLINE; Embase; BMC.	From 1982	N	RCT (n=27)	CRBT	Mixed	We have included data from 27 randomised trials involving 12,256 women. All of the trials examined telephone support versus usual care (no additional telephone support). We did not identify any trials comparing different modes of telephone support (for example, text messaging versus one‐to‐one calls). All but one of the trials were carried out in high‐resource settings. The majority of studies ex…
Lopez et al., 2015	USA	To determine the effects of hormonal contraceptives on lactation and infant growth.	Meta-analysis	Any	11	Cochrane Library; PubMed; POPLINE; WoS; LILACS; ClinicalTrials.gov; WHO ICTRP; Embase.	N	N	RCT (n=11)	CRBT	Moderate	In 2014, we added seven trials for a new total of 11. Five reports were published before 1985 and six from 2005 to 2014. They included 1482 women. Four trials examined combined oral contraceptives (COCs), and three studied a levonorgestrel‐releasing intrauterine system (LNG‐IUS). We found two trials of progestin‐only pills (POPs) and two of the etonogestrel‐releasing implant. Older studies often …
Lumbiganon et al., 2016	Thailand	To assess the effectiveness of antenatal breastfeeding education for increasing BF initiation and duration.	Meta-analysis	Any	24	Cochrane Library; MEDLINE; Embase; CINAHL; Scopus; BMC.	N	N	RCT (n=24)	CRBT	Mixed	This review update includes 24 studies (10,056 women). Twenty studies (9789 women) contribute data to analyses. Most studies took place in high‐income countries such as the USA, UK, Canada and Australia. In the first five comparisons, we display the included trials according to type of intervention without pooling data. For the 'Summary of findings' we pooled data for a summary effect. Five inclu…
Lyons et al., 2018	UK	To systematically search and synthesize the literature, which has investigated the association between any psychological factor and breastfeeding behaviour in women with a BMI ≥30 kg m-2 .	Systematic Review	Any	20	PsycINFO; PubMed; CINAHL; OpenGrey; MedNar; Trove.	N	Y	CS (n=13); LS (n=3); RCT (n=1); CCS (n=3)	Tool of Hawker et al.	High	The search identified 20 eligible papers, reporting 16 psychological factors. Five psychological factors were associated with breastfeeding behaviours: intentions to breastfeed, belief in breast milk's nutritional adequacy and sufficiency, belief about other's infant feeding preferences, body image and social knowledge. It is therefore recommended that current care should encourage women to plan …
Manerkar et al., 2020	New Zealand	To evaluate the impact of GDM on infant feeding patterns and behaviour, nutritional intake and growth in the first 2 years after birth.	Meta-analysis	Clinical	25	MEDLINE; WoS; Embase; CINAHL; Cochrane Library.	From 2010	N	LS (n=24); CCS (n=1)	CRBT	Low	Twenty-five studies and 308 455 infants were included. Infants exposed to GDM, compared with those not exposed, had similar BMI at age 1–6 months (standardised mean difference (SMD) = 0·01, 95 % CI −0·04, 0·06; P = 0·69) and 7–12 months (SMD = 0·04, 95 % CI −0·01, 0·10; P = 0·09), reduced length at 1–6 and 7–12 months, increased whole-body fat at 1–6 months, higher rates of formula supplementatio…
Mangham-Jefferies et al., 2014	UK	To identify studies that report on the cost-effectiveness of strategies to improve the utilization and/or provision of maternal and newborn health care in low-income and lower-middle-income countries.	Systematic Review	Any	43	MEDLINE; Embase; GH; EconLit; WoS; NHS EED.	From 1990	N	NCT (n=30); RCT (n=8); LS (n=3); O (n=8)	CHEERS	Mixed	Forty-eight publications were identified, which reported on 43 separate studies. Sixteen were judged to be of high quality. Common themes were identified and the strategies were presented in relation to the continuum of care and the level of the health system. There was reasonably strong evidence for the cost-effectiveness of the use of women’s groups, home-based newborn care using community heal…
McDonagh et al., 2014	USA	To evaluate the comparative benefits and harms in both mother and child of antidepressant treatment for depression in pregnant or postpartum women.	Meta-analysis	Any	21	MEDLINE; Cochrane Library; CINAHL; Scopus; ClinicalTrials.gov.	N	Y	RCT (n=6); LS (n=15)	Dual review and consensus	Low	Dual study data extraction and quality assessment were used. Six randomized controlled trials and 15 observational studies provided evidence. Low-strength evidence suggested neonates of pregnant women with depression taking selective serotonin reuptake inhibitors had higher risk of respiratory distress than did neonates of untreated women (13.9% compared with 7.8%; P<.001) but no difference in ri…
McFadden et al., 2019	UK	To examine evidence on effectiveness of breastfeeding counselling to inform global guidelines.	Meta-analysis	Urban and rural	63	WHO ICTRP; clinicaltrials.gov; Cochrane Library; MEDLINE; CINAHL; Embase.	N	N	RCT (n=63)	CRBT	Low	From the 5180 records identified in searches and a further 11 records found by hand searching, 63 studies were included. Of these, 48 were individually-randomised trials and 15 were cluster-randomised trials. A total of 69 relevant comparisons were reported involving 33,073 women. There was a significant effect of counselling interventions on any breastfeeding at 4 to 6 weeks (Relative risk [RR] …
Meedya et al., 2010	Australia	To provide a firm evidence-base for designing an educational intervention that can be offered to woman and their families.	Other	Any	10	MEDLINE; CINAHL; MIC; Cochrane Library.	From 2000	Y	RCT (n=8); NCT (n=2)	None	N/A	Modifiable factors that influence women's breastfeeding decisions are: breastfeeding intention, breastfeeding self-efficacy and social support. Existing midwifery breastfeeding promotion strategies often include social support but do not adequately address attempts to modify breastfeeding intention and self-efficacy.
Miao et al., 2023	China	To quantitatively analyze the prevalence and risk factors of delayed onset lactogenesis II in China.	Meta-analysis	Any (National level)	14	PubMed; WoS; CNKI; WanFang; VIP.	N	Y	CSS (n=2); CS (n=5); CCS (n=7)	NOS	High	The researchers examined data from 14 observational studies involving 17610 females. The prevalence of delayed onset lactogenesis II from these studies was 31% (95% CI = 25.0%–38.0%, p < .001), and the prevalence showed a significant increasing trend in China over the past decade. The frequency of breastfeeding was >2 times per day at 24–48 h after delivery was one protective factor against delay…
Mitchell et al., 2023	Australia	To synthesise qualitative evidence about the factors that influence breastfeeding and infant feeding practices of Aboriginal and Torres Strait Islander women and their families.	Systematic review	Ethnic minority groups	7	MEDLINE; CINAHL; Informit; Google Scholar.	N	Y	QS (n=7)	ATSIQAT	Moderate	The search identified 968 studies with 7 meeting the inclusion criteria. Key factors influencing breastfeeding and infant feeding practices of Aboriginal women included cultural practices, normalisation of bottle feeding, shame associated with breastfeeding in public, access to culturally safe nutrition education, support services and health professionals, family/partner support, knowledge of the…
Moore et al., 2016	USA	To assess the effects of immediate or early skin-to-skin contact for healthy newborn infants compared to standard contact on establishment and maintenance of breastfeeding and infant physiology.	Meta-analysis	Clinical	38	Cochrane Library; MEDLINE; Ovidio; CINAHL.	N	N	RCT (n=38)	CRBT	Low	We included 46 trials with 3850 women and their infants; 38 trials with 3472 women and infants contributed data to our analyses. Trials took place in 21 countries, and most recruited small samples (just 12 trials randomized more than 100 women). Eight trials included women who had SSC after cesarean birth. All infants recruited to trials were healthy, and the majority were full term. Six trials s…
Morland-Schultz & Hill, 2005	USA	To review the literature on nipple pain and to delineate effective strategies for the prevention and treatment of nipple pain in breastfeeding mothers.	Systematic Review	Any	18	MEDLINE; Pre-MEDLINE; CINAHL; Cochrane Library.	From 1983	Y	NCT (n=6); RCT (n=12)	None	N/A	The health benefits of breastfeeding for mother and infant are well documented; however, nipple pain is a common reason reported by women for the early termination of breastfeeding. Several studies have compared various treatments for either the prevention of or treatment for nipple pain. These treatments include warm water compresses, tea bag compresses, heat, application of expressed mother's m…
Morse & Brown, 2022	UK	To understand the impacts of SM support for breastfeeding, including benefits and challenges, to establish the evidence for wider provision within maternity services.	Systematic review	Community	13	ASSIA; CINAHL; PubMed/MEDLINE; ProQuest; MIDIRS; EBSCOHost; Scopus; Google Scholar; iFind.	N	Y	CSS (n=2); QS (n=9); MMS (n=2)	CASP, QuADS	Moderate	Of 327 papers retrieved, 13 studies were included for review. The six themes identified were: breastfeeding context, including factors impacting women's decision making; the relational impact of belonging to an online community; increased self-efficacy; critiques of SM; the nature and types of support commonly sought and received; and breastfeeding duration as an outcome. The findings confirm tha…
Ndikom et al., 2014	Nigeria	To assess the effect of extra fluid for breastfeeding mothers on milk production/supply and infant growth.	Systematic Review	Any	1	Cochrane Library; MEDLINE; AJO.	From 1966	N	NCT (n =1)	CRBT	Low	Five trial reports were retrieved using the search strategies. Four trials were excluded. We did not identify any randomised controlled trials for inclusion but we included one quasi‐randomised study (involving 210 women) that evaluated the effect of extra fluid for breastfeeding mothers on breastfeeding outcomes. The study was considered to be at a high risk of bias. Only one of this review's pr…
Nelson, 2006	USA	To broaden the understanding of breastfeeding and facilitate insight regarding clinical practice applications, policy making, and areas in need of further research.	Meta-analysis	Any	15	MEDLINE; CINAHL; PsycINFO; DAD.	From 1996	Y	QS (n=15)	None	N/A	Synthesized studies revealed that breastfeeding is an “engrossing, personal journey,” which is very physical and requires maternal commitment, adaptation, and support from multiple sources. Breastfeeding was also shown to have significant personal impact on mothers and to require time for resolution on discontinuing. These findings suggest that health care practitioners can provide the most meani…
Nguyen et al., 2016	Canada	To identify studies on the management of inflammatory bowel disease during pregnancy.	Other	Any	No hay información	MEDLINE; Cochrane Library; Embase.	From 1946	Y	N/S	GRADE	Low	Consensus was reached on 29 of the 30 recommendations considered. Preconception counseling and access to specialist care are paramount in optimizing disease management. In general, women on 5-ASA, thiopurine, or anti–tumor necrosis factor (TNF) monotherapy for maintenance should continue therapy throughout pregnancy. Discontinuation of anti-TNF therapy or switching from combination therapy to mon…
Oliveira et al., 2019	Brazil	To develop some considerations and recommendations based on available literature for lactating mothers who need anesthesia.	Systematic Review	Any	50	Embase; LILACS; PubMed; Scopus; WoS; WHO.	N	N	LR (n=16); CS (n=13); LS (n=4); O (n=6); RCT (n=9); CCS (n=1); QS (n=1)	None	N/A	In this research, 599 registers were found, and 549 had been excluded by different reasons. Fifty manuscripts have been included, with different designs of studies: prospective trials, retrospective observational studies, reviews, case reports, randomized clinical trials, case–control, and website access. Small concentrations of the most anesthetic agents, are transferred to the breast milk; howe…
Olufunlayo et al., 2019	UK	To provide evidence on effectiveness of various interventions on EBF until 6 months in LMICs, compared with standard care.	Meta-analysis	Any	67	PubMed; Cochrane Library; CABI.	From 2014	N	RCT (n=44); NCT (n=19); LS (n=4)	CRBT	High	Sixty-seven studies with 79 comparisons from 30 LMICs were included. At 6 months, intervention group infants were more likely to be exclusively breastfed than controls (RR = 2.19, 95% CI [1.73, 2.77]; I2 78.4%; 25 randomized controlled trials). Larger effects were obtained from interventions delivered by a combination of professional and laypersons (RR 3.90, 95% CI [1.25, 12.21]; I2 46.7%), in in…
Osadchy et al., 2012	Canada	To perform a systematic review and meta-analysis of the available data assessing the effect of domperidone on breast milk production in women experiencing insufficient lactation.	Meta-analysis	Clinical	3	MEDLINE; Embase; Cochrane Library.	N	N	RCT (n=3)	CRBT	Moderate	Absolute and relative changes from baseline were calculated for individual studies and pooled using a random effects model. Results. Three RCTs including 78 participants met the inclusion criteria. All showed a statistically significant increase in breast milk production following treatment with domperidone. The analysis of pooled data demonstrated a statistically significant relative increase of…
O'Shea et al., 2017	UK	To determine whether frenotomy is safe and effective in improving ability to feed orally among infants younger than three months of age with tongue-tie (and problems feeding).	Meta-analysis	Clinical	5	Cochrane Library; MEDLINE; Embase; CINAHL.	N	N	RCT (n=5)	CRBT	Low	Five randomised trials met our inclusion criteria (n = 302). Three studies objectively measured infant breastfeeding using standardised assessment tools. Pooled analysis of two studies (n = 155) showed no change on a 10‐point feeding scale following frenotomy (mean difference (MD) ‐0.1, 95% confidence interval (CI) ‐0.6 to 0.5 units on a 10‐point feeding scale). A third study (n = 58) showed obje…
Owens & Di Tomasso, 2024	USA	To examine care practices and military policies associated with increased breastfeeding initiation and duration among women serving in the U.S. military	Systematic review	Any	14	Cochrane Library; CINAHL; PubMed; PsycInfo.	From 2000	Y	CSS (n=9); CS (n=4); RCT (n=1)	EPRBT	Moderate	We included 14 studies that were independently reviewed by two authors. Breastfeeding initiation rates among military women were between 66% and 98%, and breastfeeding duration rates at 6 months ranged from 13% to 62%. In these studies, researchers examined various inpatient care practices (skin-to-skin care, timing of circumcision, and infant baths) (n = 3), care delivered by different types of …
Oyetunji & Chandra, 2020	USA	To define the physical and functional effect of postpartum stress on measures of infant mental wellbeing.	Systematic Review	Any	74	PubMed; MEDLINE; Psychbase.	From 1995	Y	N/S	None	N/A	A total of 74 articles were reviewed and summarized into postpartum stress associations with infant growth, development, nutrition, sleep and maternal fetal attachment. Postpartum stress is negatively associated with poor developmental trajectories and linear growth deficits, causing stunting in growth; poor language and cognitive development; poor gross and fine motor movement, and infant sleep.…
Patel & Patel, 2016	USA	To assess if lactation education or support programs using lactation consultants or lactation counselors would improve rates of initiation and duration of any breastfeeding and exclusive breastfeeding compared with usual practice	Meta-analysis	Urban and rural	16	Cochrane Library; Embase; CINAHL; MEDLINE; ClinicalTrials.gov.	From 1985	Y	RCT (n=16)	CRBT	Mixed	The review was limited to randomized trials and yielded 16 studies with 5084 participants. It was found that breastfeeding interventions using lactation consultants and counselors increase the number of women initiating breastfeeding (odds ratio [OR] for any initiation vs not initiating breastfeeding = 1.35; 95% confidence interval [CI], 1.10-1.67). The interventions improve any breastfeeding rat…
Patil et al., 2020	India	To identify barriers to exclusive breastfeeding among mothers.	Mixed methods systematic review	Any	44	MEDLINE; CINAHL; ProQuest; WoS; Scopus.	From 1990	Y	QS (n=12); MMS (n=8); CSS (n=10); CS (n=14)	NOS, CASP, MMAT	High	In total 32 barriers were grouped under individual, group and society level factors. Meta-analysis indicated that mothers who smoked had 2.49 times more odds of not exclusively breastfeeding than non-smoking mothers and mothers who had undergone caesarean section had 1.69 times more risk of cessation of exclusive breastfeeding than mothers who have had a vaginal childbirth.
Prior et al., 2012	UK	To determine whether cesarean delivery (prelabor or in-labor) is associated with a lower rate of breastfeeding compared with vaginal delivery.	Meta-analysis	Any	52	PubMed.	N	N	CCS (n=52)	Unclear	N/A	The systematic review included 53 studies (554,568 subjects, 33 countries); 25 authors contributed additional data (245,455 subjects), and 48 studies (553,306 subjects, 31 countries) were included in the meta-analysis. Rates of early breastfeeding (any initiation or at hospital discharge) were lower after CD compared with after VD (pooled OR: 0.57; 95% CI: 0.50, 0.64; P < 0.00001) and lower after…
Qian et al., 2021	China	To analyze the existing evidence to determine whether mHealth-based interventions can improve the status of breastfeeding.	Meta-analysis	Any	15	PubMed; WoS; Cochrane Library; Embase; CNKI; WanFang; VIP.	From 1966	N	RCT (n=15)	CRBT	Moderate	A total of 15 RCTs with a total sample size of 4366 participates met the inclusion criteria. Compared with usual care, interventions based on mHealth significantly increased the postpartum exclusive breastfeeding rate (odds ratio [OR] 3.18, 95% CI 2.20-4.59; P<.001), enhanced breastfeeding self-efficacy (mean difference [MD] 8.15, 95% CI 3.79-12.51; P=.002; I2=88%), reduced health problems in inf…
Ratnayake Mudiyanselage et al., 2022	Australia	To examine challenges and supportive strategies for infant and young child feeding during natural disasters to inform further research and guide disaster recommendations and practice.	Other	Natural disaster settings	13	PubMed; CINAHL; Cochrane Library.	From 2011	Y	MMS (n=4); QS (n=2); NCT (n=2); DS (n=4); O (n=1)	MMAT	High	This review included 13 studies (4 mixed methods, 1 critical ethnography, 2 quasi-experimental studies, 4 descriptive studies, 1 qualitative study, 1 evidence gap map analysis). Breastfeeding facilitators during natural disaster contexts are privacy for breastfeeding, community and family support, adaptation of professional breastfeeding support to the local context and pre-existing breastfeeding…
Reichental et al., 2022	Irelanda	To systematically examine the evidence of the effectiveness of breastfeeding interventions for women with overweight/obesity or GDM.	Meta-analysis	Any	19	MEDLINE; CINAHL; Embase; PsycInfo; Cochrane Library.	N	Y	RCT (n=14); NCT (n=5)	CRBT	High	Nineteen trials including 2,740 participants, 226 of which were dyads, were included. Intervention increased any breastfeeding at ≥6 months (OR 1.43, 95% CI [1.05–1.95]), and women in the intervention group were 90% more likely to exclusively breastfeed at 1–2 weeks (OR 1.9, 95% CI [1.17–3.09]) and more than twice as likely to exclusively breastfeed at 4–6 weeks (OR 2.23, 95% CI [1.27–3.90]) with…
Robinson et al., 2019	USA	To assess the effect racism, bias, and discrimination have on breastfeeding care, support, and outcomes for African American women.	Other	Any (National level)	5	MEDLINE; PubMed; CINAHL; Cochrane Library; PsycINFO; SA.	From 2010	Y	QS (n=3); LS (n=1); CS (n=1)	None	N/A	The qualitative and quantitative studies reviewed provide the perspectives of pregnant and postpartum African American women as well as those of health care providers. African American women's experiences of racism adversely affected both breastfeeding initiation and duration. Health care providers’ biased assumption that African American women would not breastfeed affected the quality of breastf…
Russel et al., 2022	UK	To explore whether injunctive norms and/ or specific emotions are associated with breastfeeding behaviours (i.e., intentions, initiation and duration).	Meta-analysis	Any	72	CINAHL; Cochrane Library; Embase; ProQuest; PCS; PubMed.	N	Y	CSS (n=28); CS (n=6); LS (n=6); NCT (n=5); QS (n=19); U (n=8)	QATSDD	Mixed	Seventy-two papers were included in this review; data were extracted and quality appraisals conducted for all included studies. A meta-analysis of effect sizes was performed with the quantitative data. A convergent qualitative synthesis of the data was conducted, resulting in the following line of argument: Breastfeeding is a social behaviour and not a personal/individual behaviour.
Sandall et al., 2024	UK	To compare the effects of midwife continuity of care models with other models of care for childbearing women and their infants.	Meta-analysis	Any	17	CENTRAL; MEDLINE; Embase; CINAHL.	N	N	RCT (n=17)	CRBT	High	We included 17 studies involving 18,533 randomised women. We assessed all studies as being at low risk of scientific integrity/trustworthiness concerns. Studies were conducted in Australia, Canada, China, Ireland, and the United Kingdom. The majority of the included studies did not include women at high risk of complications. There are three ongoing studies targeting disadvantaged women. Primary …
Schmied et al., 2014	Australia	To identify and synthesise health care staff perceptions of the WHO/UNICEF BFHI and identify facilitators and barriers for implementation.	Meta-ethnography	Clinical	7	CINAHL; MEDLINE; Psychlit; PubMed; Scopus; Cochrane Library.	From 1991	Y	QS (n=7)	DC	Moderate	Three overarching themes were identified. First the BFHI was viewed variously as a ‘desirable innovation or an unfriendly imposition’. Participants were passionate about supporting breastfeeding and improving consistency in the information provided. This view was juxtaposed against the belief that BFHI represents an imposition on women's choices, and is a costly exercise for little gain in breast…
Scott et al., 1999	USA	To review the evidence regarding the effectiveness of continuous support provided by a trained laywoman (doula) during childbirth on obstetrical and postpartum outcomes.	Systematic Review	Any	15	Cochrane Library.	Not specified	Y	RCT (n=12) ; LR (n=3)	None	N/A	Twelve individual randomized trials have compared obstetrical and postpartum outcomes between doula-supported women and women who did not receive doula support during childbirth. Three meta-analyses, which used different approaches, have been performed on the results of the clinical trials. Emotional and physical support significantly shortens labor and decreases the need for cesarean deliveries,…
Segura-Pérez et al., 2021	USA	To investigate the impact of breastfeeding interventions targeting ethnic/racial minority women in the United States for improving breastfeeding initiation, duration, and exclusivity rates.	Systematic Review	Any (National level)	60	MEDLINE	From 2009	Y	CSS (n=10); CCS (n=6); CS (n=11); RCT (n=25); NCT (n=8)	GRADE	Low	We included 60 studies that had randomized (n = 25), observational (n = 24), quasi-experimental (n = 9), or cross-sectional (n = 2) designs. The studies focused on populations that were multi-ethnic/racial (n = 22), only Hispanic (n = 24), only Black (n = 13), and only American Indian (n = 1). The study interventions were classified following the socioecological model: macrosystem/policy level (n…
Seward et al., 2017	UK	To examine the effects of women’s groups practising PLA (participatory learning and action) on behaviours in the antenatal, delivery, and postnatal periods in order to understand the pathways to mortality reduction.	Meta-analysis	Rural and socio-economically disadvantaged communities	7	PubMed; Embase; Cochrane Library; CINAHL; AIM; WoS; WHO RHL; SCI.	N	N	RCT (n=7)	None	N/A	Overall, women’s groups practising PLA improved behaviours during and after home deliveries, including the use of safe delivery kits (odds ratio [OR] 2.92, 95% CI 2.02–4.22; I2 = 63.7%, 95% CI 4.4%–86.2%), use of a sterile blade to cut the umbilical cord (1.88, 1.25–2.82; 67.6%, 16.1%–87.5%), birth attendant washing hands prior to delivery (1.87, 1.19–2.95; 79%, 53.8%–90.4%), delayed bathing of t…
Skouteris et al., 2017	Australia	To update a previously published review that presented a conceptual and methodological synthesis of interventions designed to promote exclusive breastfeeding up to 6 months in high-income countries.	Systematic Review	Any	12	ASC; CINAHL; Cochrane Library; Embase; HPRC; HSCE; Health Source-Nursing/Academic Edition; MIC; MEDLINE; PBSC; PsycINFO.	From 2000	Y	RCT (n=12)	CRBT	Moderate	A significant increase in the duration of exclusive breastfeeding was found in 4 of the 12 studies. All four successful interventions had long-duration postpartum programs, implemented by telephone, text message, or through a website. Some of the successful interventions also included prenatal education or in-hospital breastfeeding support.
Sothornwit et al., 2022	Thailand	To compare the initiation rate, utilization rates (at six months and 12 months after delivery), effectiveness, and adverse effects of immediate versus delayed postpartum insertion of implants and IUDs for contraception.	Meta-analysis	Any	3	Cochrane Library; MEDLINE; Embase; POPLINE.	N	N	RCT (n=3)	CRBT	Low	In this updated review, 16 studies met the inclusion criteria; five were studies of contraceptive implants (715 participants) and 11 were studies of IUDs (1894 participants). We identified 12 ongoing studies. We applied GRADE judgements to our results; the overall certainty of the evidence for each outcome ranged from moderate to very low, with the main limitations being risk of bias, inconsisten…
Soubeiga et al., 2014	Canada	To evaluate the impact of Birth Preparedness and Complication Readiness interventions involving women, families and communities during the prenatal, postnatal and neonatal periods to reduce maternal and neonatal mortality in developing countries. We also examined intervention impact on a variety of intermediate outcomes important for maternal and child survival.	Meta-analysis	LMIC	14	PubMed; Embase; Cochrane Library; WHO RHL; CINAHL; POPLINE.	N	Y	RCT (n=14)	CRBT, MQATQS	Moderate	Fourteen randomized studies (292 256 live births) met the inclusion criteria. Meta-analyses showed that exposure to BPCR interventions was associated with a statistically significant reduction of 18% in neonatal mortality risk (twelve studies, RR = 0.82; 95% CI: 0.74, 0.91) and a non-significant reduction of 28% in maternal mortality risk (seven studies, RR = 0.72; 95% CI: 0.46, 1.13). Results we…
Springall et al., 2022	Australia	To determine rates of breastfeeding initiation and maintenance and compare individually collected survey data with existing routinely collected state and national breastfeeding data for Aboriginal women.	Systematic review	Community	27	CINAHL; MEDLINE; Embase; Scopus; PsycInfo; Cochrane library.	From 1995	Y	CSS (n=8); CS (n=6), DS (n=4), O (n=1), NCT (n=2), MMS (n=1).	JBI, ATSIQAT	High	The initial search identified 12,091 records, with 31 full text studies retrieved, and 27 reports from 22 studies met inclusion criteria. Breastfeeding initiation was 78% (95% CI 0.71, 0.84), however, rates were lower than non-Aboriginal women. Maintenance ranged between one week and five years. Rates and definitions varied significantly between studies, with inconsistencies in government collect…
Springall et al., 2023	Australia	To determine the protective and risk factors associated with breastfeeding for Aboriginal women in Australia.	Systematic Review	Ethnic minority groups	17	CINAHL; MEDLINE; Embase; Scopus; PsycInfo; Cochrane library.	N	Y	CSS (n=6); CS (n=7); NCT (n=1); MMS (n=1); LS (n=1); O (n =1)	JBI, ATSIQAT	High	The initial search identified 12,091 records, with 31 full text studies retrieved, and 17 reports from 14 studies met inclusion criteria. Protective factors included living in a remote area, attending an Aboriginal-specific service, attending a regional service, higher levels of education attainment, increased maternal age, living in larger households, being partnered, and having a higher reporte…
Taylor et al., 2005	USA	To determine the relationship between breastfeeding and both type 2 diabetes and gestational diabetes in a variety of clinical contexts, with a focus on prevention.	Systematic Review	Any	9	MEDLINE; Cochrane Library; NIH-CT.	From 1966	Y	DS (n=1); CCS (n=1); CS (n=7)	None	N/A	Twelve of 15 identified studies (80%) met selection criteria. All studies were observational. Specific maternal-child health populations varied by study. Two of the authors abstracted information from each article on 1) study design, 2) target population, 3) sample size/power, 4) definition of breastfeeding, 5) definition of diabetes, and 6) confounders. Higher rates of pregnancy and neonatal com…
Thibaudeau et al., 2010	Canada	To study the possibility for successful and exclusive breastfeeding of 6 months for women who have undergone reduction mammaplasty.	Systematic Review	Any	26	MEDLINE; PubMed.	From 1950	N	LS (n=24); CS (n=1); CSS (n=1)	None	N/A	There appears to be no difference in breastfeeding capacity after reduction mammaplasty compared to women of the North American general population during the first month postpartum. Difficulties related to breastfeeding appear to be mostly explained by psychosocial issues related to advice and coaching received by healthcare workers during breastfeeding as well as other patient personal considera…
Truitt et al., 2003	USA	To determine the effect of hormonal contraception on lactation.	Systematic Review	Any	7	PubMed; POPLINE; Current Contents y ACP Journal Club; Embase; LILACS.	N	N	RCT (n=5)	CRBT	Low	Seven reports from five randomized controlled trials met the inclusion criteria. Most of the five trials did not specify their method used to generate a random sequence, method of allocation concealment, blinding of treatments or use of an intention-to-treat analysis. Additionally, high loss-to-follow-up rates invalidated at least two trials. The findings from two trials comparing oral contracept…
Turcksin et al., 2014	Belgium	To review the relationship between maternal obesity and breastfeeding by investigating whether pre‐pregnant BMI can be a determinant for breastfeeding intention, initiation, intensity and duration, and whether it can affect the milk supply and the onset of lactation.	Systematic Review	Any	19	MEDLINE; Cochrane Library; CINAHL	From 1996	Y	CS (n=19)	CRBT	Mixed	Studies have found that obese women are less likely to intend to breastfeed and that maternal obesity seems to be associated with a decreased initiation of breastfeeding, a shortened duration of breastfeeding, a less adequate milk supply and delayed onset of lactogenesis II, compared with their normal weight counterparts. This systematic review indicates therefore that maternal obesity is an adve…
Vilar-Compte et al., 2021	Mexico	To review workplace interventions to promote, protect and support breastfeeding practices among working mothers globally.	Meta-analysis	Any	37	PubMed; WoS; Scielo; Scopus.	From 2008	Y	CSS (n=24); CS (n=4); QS (n=9)	NICE	Low	Data was extracted from 28 quantitative and 9 qualitative studies. The most common interventions were designated spaces for breastfeeding or breastmilk extraction (n = 24), and the support from co-workers (n = 20). The least common interventions were providing breast pumps (n = 4) and giving mothers the flexibility to work from home (n = 3). Studies explored how interventions affected different b…
Vitalis et al., 2021	USA	to (a) describe EBF practices in South Africa, (b) determine how EBF has been affected by the WHO HIV infant feeding policies followed since 2006, and (c) assess if the renewed interest in The Code has had any impact on breastfeeding practices in South Africa.	Other	Any (National level)	83	MEDLINE; PsycINFO; Embase; GH; WoS; SCI-EXPANDED; SSCI; A&HCI; CPCI-S; CPCI-SSH; BKCI-S; BKCI-SSH; ESCI; CCR-EXPANDED; IC; ProQuest); AWI; Cochrane Library; CINAHL; AIM.	From 2006	N	QS (n=9); RCT (n=11); LS (n=63)	None	N/A	A total of 5431 citations were retrieved. Duplicates were removed in EndNote and by Covidence. Of the 1588 unique records processed in Covidence, 179 records met the criteria for full-text screening and 83 were included in the review. It was common for HIV-positive women who initiated breastfeeding to stop doing so prior to 6 months after birth (1–3 months). EBF rates rapidly declined after birth…
Wang et al., 2021	China	To evaluate the effect of the laid-back position (biological nurturing) on breastfeeding through evidence-based methods to provide references for the formulation and specification of breastfeeding position(s).	Meta-analysis	Any	12	Cochrane Library; Embase; MEDLINE; Ovid; PubMed; WoS; CINAHL; Scopus; CNKI; CBM; WanFang; VIP.	N	Y	RCT (n=12)	CRBT, JBI	Moderate	A total of 12 studies involving 1936 groups of postpartum women and their newborns were included. The results of the meta-analysis showed that nipple pain (RR = 0.24; 95% CI 0.14, 0.40; p < 0.00001), nipple trauma (RR = 0.47; 95% CI 0.29, 0.75; p = 0.002) and correct latching position (RR = 1.22; 95% CI 1.11, 1.33; p < 0.0001) in the experimental groups were all better than those of the control g…
Whitford et al., 2017	UK	To assess effectiveness of breastfeeding education and support for women with twins or higher order multiples.	Systematic Review	Community and clinical	10	Cochrane Library; ClinicalTrials.gov; WHO ICTRP.	N	N	RCT (n=10)	CRBT	Low	We found 10 trials (23 reports) of education and support for breastfeeding that included women with twins or higher order multiples. The quality of evidence was mixed, and the risk of bias was mostly high or unclear. It is difficult to blind women or staff to group allocation for this intervention, so in all studies there was high risk of performance and high or unclear risk of detection bias. Tr…
Wong et al., 2021	China	To examine the effects of different approaches to educational and supportive interventions that can help sustain breastfeeding and improve breastfeeding self-efficacy for primiparous postnatal women; and to identify key characteristics of the effective interventions in terms of delivery time, format and mode, main components, use of theoretical framework, and number of sessions.	Meta-analysis	Any	13	Embase; MIC; Cochrane Library; PubMed; PsycINFO; CINAHL; Scopus; CUHK; ProQuest; CJN; WanFang Data.	From 1999	Y	RCT (n=13)	CRBT	Moderate	Thirteen articles that met the inclusion criteria were included and showed an acceptable risk of bias. Educational and supportive interventions were found effective in increasing exclusive breastfeeding rate at ≤2 months and 6 months, partial breastfeeding rate as well as enhancing breastfeeding self-efficacy at ≤2 months. The optimal delivery time, format and structure of the interventions inclu…
Wood et al., 2016	USA	To evaluate breastfeeding interventions trialed to date and recommend directions for future needs in breastfeeding research	Systematic Review	Community	6	PubMed/MEDLINE; CINAHL; PsycInfo.	From 2004	Y	RCT (n=6)	None	N/A	Six studies were included in this review, using PRISMA guidelines. Acquisition of knowledge and skills, emotional support by healthcare providers, and self-efficacy over maternal confidence in her ability to breastfeed were factors the intervention studies relied on to affect breastfeeding practices. Although these factors were addressed in the studies, breastfeeding mothers had difficulty transf…
Wouk et al., 2017	USA	To determine whether prenatal clinic- or hospital-based breastfeeding education increases breastfeeding initiation, duration, or exclusivity.	Systematic Review	Clinical	38	MEDLINE; CINAHL.	From 2000	Y	RCT (n=33); NCT (n=5)	CRBT	Low	Thirty-eight studies were included. The research studies were either randomized controlled trials or quasi-experimental studies conducted in developed or developing countries. Findings suggest that prenatal interventions, delivered alone or in combination with intrapartum and/or postpartum components, are effective at increasing breastfeeding initiation, duration, or exclusivity where they combin…
Wu et al., 2021	China	To systematically review and synthesise the qualitative studies on factors influencing breastfeeding practices of healthy Chinese women in Greater China.	Meta-analysis	Any	22	CINAHL; MEDLINE; PsycINFO; PsycARTICLES; Cochrane Library; Embase; PubMed; Scopus; CNKI; WangFang; CQVIP; TSB.	From 2008	Y	QS (n=19); MMS (n=3)	CASP	Moderate	Of 7587 articles identified, 22 qualitative studies met inclusion criteria for the review, 10 of which were published in Chinese. A total of 87 themes were extracted from all included studies and classified into 9 subcategories: government enactment of policies, implementation of policies in workplaces, social expectations, social support, medical and health services, services with Chinese charac…
Yonemoto et al., 2021	Japon	To assess the effects of different home‐visiting schedules on maternal and newborn mortality during the early postpartum period.	Meta-analysis	Any	16	Cochrane Library; MEDLINE; Embase.	N	N	RCT (n=15), NCT (n=1)	CRBT	Mixed	We included data from 12 randomised trials with data for more than 11,000 women. The trials were carried out in countries across the world, and in both high- and low-resource settings. In low-resource settings women receiving usual care may have received no additional postnatal care after early hospital discharge. The interventions and control conditions varied considerably across studies with tr…

## Sheet: Table S3
Table S3. Excluded studies at the full-text screening stage.
Article	Reason for exclusion
Abalos E, Sguassero Y, Gyte GM. Paracetamol/acetaminophen (single administration) for perineal pain in the early postpartum period. Cochrane Database Syst Rev. 2021 Jan 8;1(1):CD008407.	Not breastfeeding-related outcome and/or none determinant assessed
Azevedo FM, de Morais NS, Silva DLF, Candido AC, Morais DC, Priore SE, Franceschini SDCC. Food insecurity and its socioeconomic and health determinants in pregnant women and mothers of children under 2 years of age, during the COVID-19 pandemic: A systematic review and meta-analysis. Front Public Health. 2023 Jan 24;11:1087955.	Out of scope
Becker GE, Smith HA, Cooney F. Methods of milk expression for lactating women. Cochrane Database Syst Rev. 2016 Sep 29;9(9):CD006170.	Not breastfeeding-related outcome and/or none determinant assessed
Boss M, Saxby N, Pritchard D, Pérez-Escamilla R, Clifford R. Interventions supporting medical practitioners in the provision of lactation care: A systematic review and narrative analysis. Matern Child Nutr. 2021 Jul;17(3):e13160.	Not breastfeeding-related outcome and/or none determinant assessed
Breastfeeding and HIV International Transmission Study Group; Coutsoudis A, Dabis F, Fawzi W, Gaillard P, Haverkamp G, Harris DR, Jackson JB, Leroy V, Meda N, Msellati P, Newell ML, Nsuati R, Read JS, Wiktor S. Late postnatal transmission of HIV-1 in breast-fed children: an individual patient data meta-analysis. J Infect Dis. 2004 Jun 15;189(12):2154-66.	Non-systematic review
Callen J, Pinelli J. Incidence and duration of breastfeeding for term infants in Canada, United States, Europe, and Australia: a literature review. Birth. 2004 Dec;31(4):285-92.	Not breastfeeding-related outcome and/or none determinant assessed
Carlin AJ, Alfirevic Z, Gyte GM. Interventions for treating peripartum cardiomyopathy to improve outcomes for women and babies. Cochrane Database Syst Rev. 2010 Sep 8;(9):CD008589.	Not breastfeeding-related outcome and/or none determinant assessed
Collins CT, Makrides M, McPhee AJ. Early discharge with home support of gavage feeding for stable preterm infants who have not established full oral feeds. Cochrane Database Syst Rev. 2015 Jul 8;2015(7):CD003743.	Outdated
Coutsoudis A. Breast-feeding and HIV transmission. Nutr Res Rev. 2001 Dec;14(2):191-206.	Non-systematic review
Creanga AA, Catalano PM, Bateman BT. Obesity in Pregnancy. N Engl J Med. 2022 Jul 21;387(3):248-259.	Non-systematic review
D'Hollander CJ, McCredie VA, Uleryk EM, Keown-Stoneman CDG, Birken CS, O'Connor DL, Maguire JL. Breastfeeding support provided by lactation consultants in high-income countries for improved breastfeeding rates, self-efficacy, and infant growth: a systematic review and meta-analysis protocol. Syst Rev. 2023 May 2;12(1):75.	Non-systematic review
Dimitroglou M, Sokou R, Iacovidou N, Pouliakis A, Kafalidis G, Boutsikou T, Iliodromiti Z. Anti-SARS-CoV-2 Immunoglobulins in Human Milk after Coronavirus Disease or Vaccination-Time Frame and Duration of Detection in Human Milk and Factors That Affect Their Titers: A Systematic Review. Nutrients. 2023 Apr 14;15(8):1905.	Out of scope
Fang YW, Chen SF, Wang ML, Wang MH. Effects of traditional Chinese medicine-assisted intervention on improving postpartum lactation: A systematic review and meta-analysis. Heliyon. 2024 Mar 1;10(6):e27154.	Not breastfeeding-related outcome and/or none determinant assessed
Feldman-Winter L, Kellams A, Peter-Wohl S, Taylor JS, Lee KG, Terrell MJ, Noble L, Maynor AR, Meek JY, Stuebe AM. Evidence-Based Updates on the First Week of Exclusive Breastfeeding Among Infants ≥35 Weeks. Pediatrics. 2020 Apr;145(4):e20183696.	Non-systematic review
Fiskå BS, Pay ASD, Staff AC, Sugulle M. Gestational diabetes mellitus, follow-up of future maternal risk of cardiovascular disease and the use of eHealth technologies-a scoping review. Syst Rev. 2023 Sep 28;12(1):178. doi: 10.1186/s13643-023-02343-w. Erratum in: Syst Rev. 2023 Nov 16;12(1):213.	Not breastfeeding-related outcome and/or none determinant assessed
Forster DA, McLachlan HL. Breastfeeding initiation and birth setting practices: a review of the literature. J Midwifery Womens Health. 2007 May-Jun;52(3):273-80.	Non-systematic review
French R, Van Vliet H, Cowan F, Mansour D, Morris S, Hughes D, Robinson A, Proctor T, Summerbell C, Logan S, Helmerhorst F, Guillebaud J. Hormonally impregnated intrauterine systems (IUSs) versus other forms of reversible contraceptives as effective methods of preventing pregnancy. Cochrane Database Syst Rev. 2004;2004(3):CD001776.	Not breastfeeding-related outcome and/or none determinant assessed
Götestam Skorpen C, Hoeltzenbein M, Tincani A, Fischer-Betz R, Elefant E, Chambers C, da Silva J, Nelson-Piercy C, Cetin I, Costedoat-Chalumeau N, Dolhain R, Förger F, Khamashta M, Ruiz-Irastorza G, Zink A, Vencovsky J, Cutolo M, Caeyers N, Zumbühl C, Østensen M. The EULAR points to consider for use of antirheumatic drugs before pregnancy, and during pregnancy and lactation. Ann Rheum Dis. 2016 M…	Non-systematic review
Griesinger G, Blockeel C, Pierzynski P, Tournaye H, Višňová H, Humberstone A, Terrill P, Pohl O, Garner E, Donnez J, Loumaye E. Effect of the oxytocin receptor antagonist nolasiban on pregnancy rates in women undergoing embryo transfer following IVF: analysis of three randomised clinical trials. Hum Reprod. 2021 Mar 18;36(4):1007-1020.	Not breastfeeding-related outcome and/or none determinant assessed
Halemani K, Shetty AP, Thimmappa L, Issac A, Dhiraaj S, Radha K, Mishra P, Mathias EG. Impact of probiotic on anxiety and depression symptoms in pregnant and lactating women and microbiota of infants: A systematic review and meta-analysis. J Glob Health. 2023 May 12;13:04038.	Out of scope
Horvath T, Madi BC, Iuppa IM, Kennedy GE, Rutherford G, Read JS. Interventions for preventing late postnatal mother-to-child transmission of HIV. Cochrane Database Syst Rev. 2009 Jan 21;2009(1):CD006734.	Not breastfeeding-related outcome and/or none determinant assessed
Jaafar SH, Lee KS, Ho JJ. Separate care for new mother and infant versus rooming-in for increasing the duration of breastfeeding. Cochrane Database Syst Rev. 2012 Sep 12;(9):CD006641.	Outdated
Kazemain E, Ansari S, Davoodi SH, Patterson WB, Shakerinava P, Wagner CL, Amouzegar A. The Effect of Maternal Vitamin D Supplementation on Vitamin D Status of Exclusively Breastfeeding Mothers and Their Nursing Infants: A Systematic Review and Meta-Analysis of Randomized Clinical Trials. Adv Nutr. 2022 Mar;13(2):568-585.	Not breastfeeding-related outcome and/or none determinant assessed
Kaech C, Kilgour C, Fischer Fumeaux CJ, de Labrusse C, Humphrey T. Factors That Influence the Sustainability of Human Milk Donation to Milk Banks: A Systematic Review. Nutrients. 2022 Dec 9;14(24):5253.	Not breastfeeding-related outcome and/or none determinant assessed
Kent-Marvick J, Simonsen S, Pentecost R, Taylor E, McFarland MM. Loneliness in pregnant and postpartum people and parents of children aged 5 years or younger: a scoping review. Syst Rev. 2022 Sep 7;11(1):196.	Not breastfeeding-related outcome and/or none determinant assessed
Koletzko B, Lehner F. Beer and breastfeeding. Adv Exp Med Biol. 2000;478:23-8.	Non-systematic review
Kominiarek MA, Peaceman AM. Gestational weight gain. Am J Obstet Gynecol. 2017 Dec;217(6):642-651. doi: 10.1016/j.ajog.2017.05.040.	Non-systematic review
Levitt C, Shaw E, Wong S, Kaczorowski J, Springate R, Sellors J, Enkin M; McMaster University Postpartum Research Group. Systematic review of the literature on postpartum care: methodology and literature search results. Birth. 2004 Sep;31(3):196-202.	Not breastfeeding-related outcome and/or none determinant assessed
Liabsuetrakul T, Choobun T, Peeyananjarassri K, Islam QM. Antibiotic prophylaxis for operative vaginal delivery. Cochrane Database Syst Rev. 2020 Mar 26;3(3):CD004455.	Not breastfeeding-related outcome and/or none determinant assessed
Lin-Lewry M, Thi Thuy Nguyen C, Hasanul Huda M, Tsai SY, Chipojola R, Kuo SY. Effects of digital parenting interventions on self-efficacy, social support, and depressive symptoms in the transition to parenthood: A systematic review and meta-analysis. Int J Med Inform. 2024 May;185:105405.	Not breastfeeding-related outcome and/or none determinant assessed
Liu W, Zeng T, Mueed A, Zhang B, Wei T, Deng Z, Xi Q. Dynamic changes at high-protein dietary pattern of major fatty acids in healthy lactating women: A systematic review and meta-analysis. Nutrition. 2024 May;121:112362.	Not breastfeeding-related outcome and/or none determinant assessed
Lora KR, Hodges L, Ryan C, Ver Ploeg M, Guthrie J. Factors That Influence Children's Exits from the Special Supplemental Nutrition Program for Women, Infants, and Children: A Systematic Review. Nutrients. 2023 Feb 2;15(3):766.	Not breastfeeding-related outcome and/or none determinant assessed
Manková D, Švancarová S, Štenclová E. Does the feeding method affect the quality of infant and maternal sleep? A systematic review. Infant Behav Dev. 2023 Nov;73:101868.	Not breastfeeding-related outcome and/or none determinant assessed
Marchi J, Berg M, Dencker A, Olander EK, Begley C. Risks associated with obesity in pregnancy, for the mother and baby: a systematic review of reviews. Obes Rev. 2015 Aug;16(8):621-38.	Umbrella review
McFadden A, Gavine A, Renfrew MJ, Wade A, Buchanan P, Taylor JL, Veitch E, Rennie AM, Crowther SA, Neiman S, MacGillivray S. Support for healthy breastfeeding mothers with healthy term babies. Cochrane Database Syst Rev. 2017 Feb 28;2(2):CD001141. doi: 10.1002/14651858.CD001141.pub5.	Outdated
Meyers K, Hong MY. The physical effects of exercise in lactating women: A review. Journal of Human Sport and Exercise. 2021 Nov 11;16(4):740-51.	Not breastfeeding-related outcome and/or none determinant assessed
Mills GS, Chadwick V, Tang C, Perram J, Anderson MA, Anazodo A, Kidson-Gerber G, Shand A, Lavee O, Withers B, Milliken S, Di Ciaccio PR, Hamad N. Immunochemotherapy for life-threatening haematological malignancies in pregnancy: a systematic review of the literature and cross-sectional analysis of clinical trial eligibility. Lancet Haematol. 2023 Jun;10(6):e458-e467.	Not breastfeeding-related outcome and/or none determinant assessed
Molyneaux E, Telesia LA, Henshaw C, Boath E, Bradley E, Howard LM. Antidepressants for preventing postnatal depression. Cochrane Database Syst Rev. 2018 Apr 18;4(4):CD004363.	Not breastfeeding-related outcome and/or none determinant assessed
Moran VH, Morgan H, Rothnie K, MacLennan G, Stewart F, Thomson G, Crossland N, Tappin D, Campbell M, Hoddinott P. Incentives to promote breastfeeding: a systematic review. Pediatrics. 2015 Mar;135(3):e687-702.	Out of scope
Nordeng H, Spigset O. Bruk av antipsykotika ved graviditet og amming [Use of antipsychotics during pregnancy and lactation]. Tidsskr Nor Laegeforen. 2003 Aug 14;123(15):2033-5.	Not breastfeeding-related outcome and/or none determinant assessed
O'Byrne LJ, Bodunde EO, Maher GM, Khashan AS, Greene RM, Browne JP, McCarthy FP. Patient-reported outcome measures evaluating postpartum maternal health and well-being: a systematic review and evaluation of measurement properties. Am J Obstet Gynecol MFM. 2022 Nov;4(6):100743.	Not breastfeeding-related outcome and/or none determinant assessed
Pahl A, Young L, Buus-Frank ME, Marcellus L, Soll R. Non-pharmacological care for opioid withdrawal in newborns. Cochrane Database Syst Rev. 2020 Dec 21;12(12):CD013217.	Not breastfeeding-related outcome and/or none determinant assessed
Patnode CD, Henninger ML, Senger CA, Perdue LA, Whitlock EP. Primary Care Interventions to Support Breastfeeding: Updated Systematic Review for the U.S. Preventive Services Task Force [Internet]. Rockville (MD): Agency for Healthcare Research and Quality (US); 2016 Oct. Report No.: 15-05218-EF-1.	Non-systematic review
Pearlstein T. Perinatal depression: treatment options and dilemmas. J Psychiatry Neurosci. 2008 Jul;33(4):302-18.	Non-systematic review
Pereira EL, Estabrooks PA, Arjona A, Cotton-Curtis W, Lin JCP, Saetermoe CL, Blackman KCA. A systematic literature review of breastfeeding interventions among Black populations using the RE-AIM framework. Int Breastfeed J. 2022 Dec 17;17(1):86.	Out of scope
Peven K, Purssell E, Taylor C, Bick D, Lopez VK. Breastfeeding support in low and middle-income countries: Secondary analysis of national survey data. Midwifery. 2020 Mar;82:102601.	Non-systematic review
Rabbani A, Padhani ZA, A Siddiqui F, Das JK, Bhutta Z. Systematic review of infant and young child feeding practices in conflict areas: what the evidence advocates. BMJ Open. 2020 Sep 13;10(9):e036757.	Not breastfeeding-related outcome and/or none determinant assessed
Renfrew MJ, Spiby H, D'Souza L, Wallace LM, Dyson L, McCormick F. Rethinking research in breast-feeding: a critique of the evidence base identified in a systematic review of interventions to promote and support breast-feeding. Public Health Nutr. 2007 Jul;10(7):726-32.	Not breastfeeding-related outcome and/or none determinant assessed
Sandall J, Soltani H, Gates S, Shennan A, Devane D. Midwife-led continuity models versus other models of care for childbearing women. Cochrane Database Syst Rev. 2016 Apr 28;4(4):CD004667.	Outdated
Schmied V, Beake S, Sheehan A, McCourt C, Dykes F. Women's perceptions and experiences of breastfeeding support: a metasynthesis. Birth. 2011 Mar;38(1):49-60.	Non-systematic review
Shepherd E, Grivell RM. Aspirin (single dose) for perineal pain in the early postpartum period. Cochrane Database Syst Rev. 2020 Jul 24;7(7):CD012129.	Not breastfeeding-related outcome and/or none determinant assessed
Sikorski J, Renfrew MJ, Pindoria S, Wade A. Support for breastfeeding mothers. Cochrane Database Syst Rev. 2002;(1):CD001141.	Withdrawn
Soltani H, Sandall J. Organisation of maternity care and choices of mode of birth: a worldwide view. Midwifery. 2012 Apr;28(2):146-9.	Non-systematic review
Sothornwit J, Werawatakul Y, Kaewrudee S, Lumbiganon P, Laopaiboon M. Immediate versus delayed postpartum insertion of contraceptive implant for contraception. Cochrane Database Syst Rev. 2017 Apr 22;4(4):CD011913.	Outdated
Srimoragot M, Hershberger PE, Park C, Hernandez TL, Izci Balserak B. Infant feeding type and maternal sleep during the postpartum period: a systematic review and meta-analysis. J Sleep Res. 2023 Apr;32(2):e13625.	Out of scope
Sturt AS, Dokubo EK, Sint TT. Antiretroviral therapy (ART) for treating HIV infection in ART-eligible pregnant women. Cochrane Database Syst Rev. 2010 Mar 17;(3):CD008440.	Out of scope
Truitt ST, Fraser AB, Grimes DA, Gallo MF, Schulz KF. Combined hormonal versus nonhormonal versus progestin-only contraception in lactation. Cochrane Database Syst Rev. 2003;(2):CD003988.	Outdated
Turawa EB, Musekiwa A, Rohwer AC. Interventions for preventing postpartum constipation. Cochrane Database Syst Rev. 2020 Aug 5;8(8):CD011625. doi: 10.1002/14651858.CD011625.pub3.	Not breastfeeding-related outcome and/or none determinant assessed
Turnbull C, Osborn DA. Home visits during pregnancy and after birth for women with an alcohol or drug problem. Cochrane Database Syst Rev. 2012 Jan 18;1(1):CD004456.	Not breastfeeding-related outcome and/or none determinant assessed
van Sleuwen BE, Engelberts AC, Boere-Boonekamp MM, Kuis W, Schulpen TW, L'Hoir MP. Swaddling: a systematic review. Pediatrics. 2007 Oct;120(4):e1097-106.	Not breastfeeding-related outcome and/or none determinant assessed
Wuytack F, Smith V, Cleary BJ. Oral non-steroidal anti-inflammatory drugs (single dose) for perineal pain in the early postpartum period. Cochrane Database Syst Rev. 2016 Jul 14;7(7):CD011352.	Out of scope
Xi Q, Liu W, Zeng T, Chen X, Luo T, Deng Z. Effect of Different Dietary Patterns on Macronutrient Composition in Human Breast Milk: A Systematic Review and Meta-Analysis. Nutrients. 2023 Jan 17;15(3):485.	Out of scope
Yisma E, Mol BW, Lynch JW, Smithers LG. Impact of caesarean section on breastfeeding indicators: within-country and meta-analyses of nationally representative data from 33 countries in sub-Saharan Africa. BMJ Open. 2019 Sep 4;9(9):e027497.	Non-systematic review
Zheng CX, Atchan M, Hartz D, Davis D, Kurz E. Factors influencing Aboriginal and Torres Strait Islander women's breastfeeding practice: A scoping narrative review. Women Birth. 2023 Feb;36(1):11-16.	Non-systematic review

## Sheet: Table S4
	Risk of bias assessment					Breastfeeding outcomes														Thematic analysis
Author, year	ROBIS-I	ROBIS-II	ROBIS-III	ROBIS-VI	ROBIS-Bias	Production/ Composition	Discontinuation/ Cessation	Initation	Maintenance/ Timing	Exclusivity	Intention	At discharge	Duration	Type of breastfeeding practice/ Feeding Practices	Succes/ Effectiveness/ Performance	Discomfort/ Problems/ Challenges	Self-efficacy/ Satisfaction	Perceptions/ Experiences/ Knowledge	Support/ Promotion	Therapeutic and care interventions	Support networks and education	Maternal-infant health issues	Societal and environmental context
Adams et al., 2016	2	2	1	2	2			1		1			1										1
Adesanya et al., 2022	2	2	2	2	2		1			1			1										1
Alahmed et al., 2023	2	2	2	2	2		1	1		1			1								1
Allen et al., 2021	2	2	2	2	2								1								1
Amir & Donath, 2007	2	1	1	1	1	1		1			1		1									1
Antoniou et al., 2023	2	2	2	2	2			1		1			1									1
Arikpo et al., 2018	2	2	2	2	2					1			1								1
Baddock et al., 2019	2	2	2	2	2								1								1
Badr & Zauszniewski, 2017	2	0	1	0	0	1										1						1
Baker et al., 2023	2	2	2	2	2			1					1									1
Balogun et al., 2016	2	2	2	2	2			1													1
Beake et al., 2011	2	2	2	2	2			1					1								1
Beake et al., 2017	2	2	2	2	2			1		1			1	1		1		1	1	1
Bhurosy et al., 2021	2	2	2	2	2			1					1									1
Bohren et al., 2017	2	2	2	2	2			1		1				1							1
Brixval et al., 2015	2	2	2	2	2										1					1
Brockway et al., 2017	2	2	2	2	2			1					1								1
Bruney et al., 2022	2	2	2	2	2			1		1			1									1
Butler et al., 2021	2	2	2	2	2								1									1
Carfoot et al., 2003	2	2	2	2	2								1		1			1		1
Carr et al., 2016	2	2	2	2	2								1							1
Carter et al., 2016	2	2	2	2	2			1													1
Chang et al., 2020	2	2	2	2	2			1		1			1			1		1	1	1	1	1	1
Conde-Agudelo et al., 2012	2	2	2	2	1		1						1									1
Da Silva Tanganhito et al., 2020	2	2	2	2	2		1	1	1												1	1
Dalili et al., 2020	2	2	2	2	2								1										1
Davie et al., 2020	2	2	2	2	1			1		1			1								1
De Jager et al., 2013	2	2	1	2	2					1			1									1
Dennis & McQueen, 2009	2	2	2	2	2			1		1			1				1	1				1
Dennis et al., 2014	2	2	2	2	2					1			1							1
Dennis et al., 2019	2	2	2	2	2			1		1			1	1									1
Dinour & Szaro, 2017	2	2	1	2	2			1		1			1								1
Doerzbacher & Chang, 2019	2	2	2	2	2									1							1
Douglas & Hill, 2013	2	2	1	1	1								1							1
Fair et al., 2019	2	2	2	2	2			1	1	1	1		1	1		1	1			1	1	1
Fairbank et al., 2000	2	2	2	2	2			1		1			1								1
Fallon et al., 2019	2	2	2	2	2			1					1								1
Flint et al., 2016	2	2	2	2	2				1			1		1						1
Foong et al., 2020	2	2	2	2	2	1														1
French et al., 2016	2	2	2	2	2			1					1							1
Fry et al., 2018	2	2	2	2	2			1												1
Gallos et al., 2018	2	2	2	2	2							1								1
García et al., 2016	2	2	2	2	2		1	1		1			1									1
Gavine et al., 2022	2	2	2	2	2		1														1
Getaneh et al., 2021	2	2	2	2	2			1												1
Grant et al., 2022	2	2	2	2	2									1						1		1	1
Graves et al., 2016	2	2	0	1	1	1								1						1
Gray et al., 2014	1	1	0	1	0			1		1			1								1
Grzeskowiak et al., 2018	2	2	2	2	2	1														1
Gyamfi et al., 2023	2	2	2	2	2			1	1												1		1
Habtewold et al., 2019	2	2	2	2	2			1		1										1
Hall Moran et al., 2007	2	2	2	2	2			1	1		1							1	1		1
Hedberg, 2013	2	1	1	1	1			1													1
Heesen et al., 2021	2	2	2	2	2										1					1
Higginbottom et al., 2015	2	2	2	2	2			1													1		1
Hirani & Karmaliani, 2013	2	2	0	1	1														1		1
Huang et al., 2022	2	2	2	2	2		1														1
Hunt et al., 2022	2	2	2	2	2			1	1												1
Jaafar et al., 2016	2	2	2	2	2					1			1							1
Jensen et al., 2024	2	2	2	2	2		1								1					1
John et al., 2001	2	1	1	2	1								1									1
Johns et al., 2013	1	1	1	2	2			1					1							1
Johnson et al., 2015	2	1	1	1	1			1					1										1
Jones et al., 2015	1	1	2	1	1			1		1			1										1
Jones et al., 2021	2	2	2	2	2					1				1						1
Kapp & Curtis, 2010	2	2	2	2	2								1		1					1
Kaß et al., 2021	2	2	2	2	2			1	1				1	1		1		1				1
Kim et al., 2019	2	2	2	2	2			1		1			1				1		1		1
Kimmel et al., 2016	1	0	0	1	0			1					1									1
Lavender et al., 2013	2	2	2	2	2								1								1
Lopez et al., 2015	2	2	2	2	2	1		1	1				1							1
Lumbiganon et al., 2016	2	2	2	2	2			1					1								1
Lyons et al., 2018	2	2	2	2	2			1	1													1
Manerkar et al., 2020	2	2	2	2	2					1			1									1
Mangham-Jefferies et al., 2014	2	2	2	2	1														1		1
McDonagh et al., 2014	2	2	2	2	2		1				1		1							1
McFadden et al., 2019	2	2	2	2	2		1	1		1				1							1
Meedya et al., 2010	2	2	1	1	1								1								1
Miao et al., 2023	2	2	2	2	2			1												1		1
Mitchell et al., 2023	2	2	2	2	2		1						1										1
Moore et al., 2016	2	2	2	2	2			1	1											1
Morland-Schultz & Hill, 2005	2	2	1	2	1								1							1
Morse & Brown, 2022	2	1	2	2	2								1					1			1
Ndikom et al., 2014	2	2	2	2	2	1														1
Nelson, 2006	2	2	1	1	1					1			1								1
Nguyen et al., 2016	2	2	1	1	1			1												1		1
Oliveira et al., 2019	2	2	1	2	2			1												1
Olufunlayo et al., 2019	2	2	2	2	2					1											1
Osadchy et al., 2012	2	2	2	2	2	1														1
O'Shea et al., 2017	2	2	2	2	2		1						1	1	1	1				1		1
Owens & Di Tomasso, 2024	2	2	2	2	2			1					1										1
Oyetunji & Chandra, 2020	2	2	1	1	1		1	1	1	1												1
Patel & Patel, 2016	2	1	2	2	2			1		1			1								1
Patil et al., 2020	2	2	2	2	2					1										1	1
Prior et al., 2012	2	2	1	2	2			1		1										1
Qian et al., 2021	2	2	2	2	2					1							1	1		1
Ratnayake Mudiyanselage et al., 2022	2	2	2	2	2									1							1		1
Reichental et al., 2022	2	2	2	2	2			1					1									1
Robinson et al., 2019	2	2	1	1	1			1					1										1
Russel et al., 2022	2	2	2	2	2			1			1		1										1
Sandall et al., 2024	2	2	2	2	2			1													1
Schmied et al., 2014	2	1	2	2	2													1			1
Scott et al., 1999	0	0	0	0	1			1		1											1
Segura-Pérez et al., 2021	2	2	2	2	2			1	1	1				1							1		1
Seward et al., 2017	2	2	1	2	2									1							1
Skouteris et al., 2017	2	2	2	2	2								1								1
Sothornwit et al., 2022	2	2	2	2	2								1							1
Soubeiga et al., 2014	2	2	2	2	2			1												1
Springall et al., 2022	2	2	2	2	2			1	1														1
Springall et al., 2023	2	2	2	2	2			1	1														1
Taylor et al., 2005	1	2	1	1	2				1				1	1								1
Thibaudeau et al., 2010	2	2	1	1	1								1							1
Truitt et al., 2003	2	2	2	2	2	1		1	1				1							1
Turcksin et al., 2014	2	2	2	2	2	1		1			1		1									1
Vilar-Compte et al., 2021	2	2	2	2	2					1			1				1		1		1
Vitalis et al., 2021	2	2	1	1	2					1											1	1
Wang et al., 2021	2	2	2	2	2		1	1		1			1							1
Whitford et al., 2017	2	2	2	2	2		1	1		1			1		1		1				1
Wong et al., 2021	2	2	2	2	2			1		1			1								1
Wood et al., 2016	2	2	1	2	2			1		1			1								1
Wouk et al., 2017	2	2	2	2	2			1		1			1								1
Wu et al., 2021	2	2	2	1	1								1								1
Yonemoto et al., 2021	2	2	2	2	2					1			1								1
